# Supplementary material for: Silicon-based all-solid-state batteries operating free from external pressure
Source: Nat Commun. 2025 Jan 25;16:1013. doi: 10.1038/s41467-025-56366-z (PMC11761052; doi:10.1038/s41467-025-56366-z)
Supplement: Supplementary file 7 — Source Data [file 41467_2025_56366_MOESM7_ESM.xlsx]

## Sheet: Fig. 2h
Si		Si-Li21Si5		Li21Si5/Si-Li21Si5
Offset (µm)	Potential (V)	Offset (µm)	Potential (V)	Offset (µm)	Potential (V)
0	0.21918	0	0.04724	0	0.03247
0.11136	0.20897	0.11116	0.02728	0.11099	0.02925
0.22271	0.29474	0.22223	0.00224	0.22197	0.0357
0.33407	0.41018	0.33351	0.000226933	0.33296	0.03663
0.44542	0.37695	0.44468	0.01268	0.44395	0.0392
0.55678	0.30318	0.55585	0.02775	0.55494	0.05422
0.66813	0.18693	0.66702	0.0329	0.66592	0.05604
0.77949	0.22748	0.77819	0.02617	0.77691	0.04719
0.89084	0.11465	0.88936	0.00568	0.8879	0.03031
1.0022	0.33616	1.00053	0.0269	0.99889	0.02142
1.11355	0.4757	1.1117	0.00806	1.10987	0.02203
1.22491	0.27835	1.22287	0.02503	1.22086	0.02651
1.33626	0.18772	1.33404	0.02515	1.33185	0.02183
1.44762	0.34483	1.44521	0.04071	1.44283	0.02276
1.55898	0.23324	1.55638	0.0342	1.55382	0.02734
1.67033	0.14206	1.66755	0.04836	1.66481	0.01889
1.78169	0.22256	1.77872	0.04472	1.7758	0.01134
1.89304	0.00954	1.88989	0.02812	1.88678	0.01764
2.0044	0.000455414	2.00106	0.04241	1.99777	0.02683
2.11575	0.10908	2.11223	0.07476	2.10876	0.02941
2.22711	0.14928	2.2234	0.02458	2.21975	0.03679
2.33846	0.07314	2.33457	0.04435	2.33073	0.03698
2.44982	0.17702	2.44574	0.04975	2.44172	0.02939
2.56117	0.24	2.55691	0.04318	2.55271	0.02436
2.67253	0.14098	2.66808	0.05699	2.66369	0.03629
2.78388	0.21231	2.77925	0.08471	2.77468	0.02459
2.89524	0.25086	2.89042	0.06616	2.88567	0.03268
3.0066	0.31564	3.00159	0.06484	2.99666	0.03993
3.11795	0.20443	3.11276	0.0438	3.10764	0.03315
3.22931	0.2841	3.22393	0.05298	3.21863	0.02785
3.34066	0.21986	3.3351	0.05608	3.32962	0.03409
3.45202	0.39687	3.44627	0.06443	3.44061	0.03747
3.56337	0.28644	3.55744	0.0632	3.55159	0.04657
3.67473	0.37479	3.66861	0.08357	3.66258	0.04135
3.78608	0.3716	3.77978	0.06359	3.77357	0.03259
3.89744	0.32276	3.89095	0.03725	3.88455	0.03196
4.00879	0.1466	4.00212	0.0641	3.99554	0.02894
4.12015	0.1293	4.11329	0.07118	4.10653	0.02062
4.23151	0.31312	4.22446	0.04682	4.21752	0.02546
4.34286	0.34895	4.33563	0.03384	4.3285	0.03472
4.45422	0.38714	4.4468	0.04536	4.43949	0.02516
4.56557	0.45513	4.55797	0.04127	4.55048	0.01653
4.67693	0.42649	4.66914	0.01437	4.66147	0.000291466
4.78828	0.40666	4.78031	0.02111	4.77245	0.03105
4.89964	0.51679	4.89148	0.0148	4.88344	0.03021
5.01099	0.3754	5.00265	0.00847	4.99443	0.02987
5.12235	0.39935	5.11382	0.00832	5.10542	0.01795
5.2337	0.27685	5.22499	0.00444	5.2164	0.01526
5.34506	0.29625	5.33616	0.01462	5.32739	0.0368
5.45641	0.27757	5.44733	0.02132	5.43838	0.02901
5.56777	0.37081	5.5585	0.04549	5.54936	0.01872
5.67913	0.42511	5.66967	0.04539	5.66035	0.01278
5.79048	0.07193	5.78084	0.05132	5.77134	0.01923
5.90184	0.27617	5.89201	0.01454	5.88233	0.0239
6.01319	0.42121	6.00318	0.01132	5.99331	0.02412
6.12455	0.15743	6.11435	0.01906	6.1043	0.03406
6.2359	0.45353	6.22552	0.00577	6.21529	0.03208
6.34726	0.33457	6.33669	0.01714	6.32628	0.0185
6.45861	0.43834	6.44786	0.02464	6.43726	0.02095
6.56997	0.44198	6.55903	0.02445	6.54825	0.01545
6.68132	0.33661	6.6702	-0.00276	6.65924	0.00842
6.79268	0.44257	6.78137	-0.00493	6.77022	0.00985
6.90403	0.29594	6.89254	0.02761	6.88121	0.0141
7.01539	0.13805	7.00371	0.0611	6.9922	0.01423
7.12675	0.18209	7.11488	0.0481	7.10319	0.01533
7.2381	0.27556	7.22605	0.04776	7.21417	0.0082
7.34946	0.11195	7.33722	0.04181	7.32516	0.01647
7.46081	0.06191	7.44839	0.04576	7.43615	0.02974
7.57217	0.12378	7.55956	0.04169	7.54714	0.02847
7.68352	0.13893	7.67073	0.03196	7.65812	0.03235
7.79488	0.23403	7.7819	0.04974	7.76911	0.02019
7.90623	0.22668	7.89307	0.04334	7.8801	0.01638
8.01759	0.19494	8.00424	0.02631	7.99108	0.02303
8.12894	0.04264	8.11541	0.02008	8.10207	0.03081
8.2403	0.20355	8.22658	0.03238	8.21306	0.02875
8.35165	0.2769	8.33775	0.03134	8.32405	0.02477
8.46301	0.32131	8.44892	0.0408	8.43503	0.03067
8.57437	0.22699	8.56009	0.05646	8.54602	0.021
8.68572	0.30782	8.67126	0.05117	8.65701	0.0218
8.79708	0.39026	8.78243	0.05238	8.768	0.02677
8.90843	0.4789	8.8936	0.04726	8.87898	0.02094
9.01979	0.37616	9.00477	0.0363	8.98997	0.02504
9.13114	0.10798	9.11594	0.05858	9.10096	0.02167
9.2425	0.12263	9.22711	0.05466	9.21194	0.02429
9.35385	0.33664	9.33828	0.06787	9.32293	0.01783
9.46521	0.36632	9.44945	0.03625	9.43392	0.02135
9.57656	0.31805	9.56062	0.0303	9.54491	0.02586
9.68792	0.56296	9.67179	0.0309	9.65589	0.02144
9.79928	0.15729	9.78296	0.02847	9.76688	0.02394
9.91063	0.08689	9.89413	0.0193	9.87787	0.02139
10.022	0.08944	10.0053	0.00323	9.98886	0.01635
10.1333	0.1372	10.1165	-8.9042e-05	10.0998	0.03461
10.2447	0.14444	10.2276	0.01974	10.2108	0.03445
10.356	0.21672	10.3388	0.05816	10.3218	0.02995
10.4674	0.44754	10.45	0.0741	10.4328	0.03872
10.5788	0.47444	10.5611	0.06317	10.5438	0.04015
10.6901	0.15074	10.6723	0.05613	10.6548	0.05049
10.8015	0.21389	10.7835	0.06227	10.7658	0.05106
10.9128	0.22124	10.8947	0.06489	10.8767	0.04302
11.0242	0.35909	11.0058	0.05107	10.9877	0.04004
11.1355	0.33662	11.117	0.09603	11.0987	0.03672
11.2469	0.44219	11.2282	0.12944	11.2097	0.03228
11.3582	0.53401	11.3393	0.10629	11.3207	0.04303
11.4696	0.40714	11.4505	0.0848	11.4317	0.03115
11.581	0.18281	11.5617	0.0891	11.5427	0.03973
11.6923	0.38669	11.6729	0.08407	11.6537	0.04094
11.8037	0.49018	11.784	0.07329	11.7646	0.03536
11.915	0.37858	11.8952	0.07897	11.8756	0.02928
12.0264	0.43151	12.0064	0.09573	11.9866	0.02524
12.1377	0.4994	12.1175	0.10567	12.0976	0.00828
12.2491	0.2898	12.2287	0.09024	12.2086	0.01921
12.3605	0.33265	12.3399	0.1005	12.3196	0.02928
12.4718	0.43749	12.451	0.10087	12.4306	0.02856
12.5832	0.48001	12.5622	0.13639	12.5416	0.0256
12.6945	0.45903	12.6734	0.15135	12.6525	0.01081
12.8059	0.51748	12.7845	0.16405	12.7635	0.01158
12.9172	0.40927	12.8957	0.15092	12.8745	0.00846
13.0286	0.35242	13.0069	0.13137	12.9855	0.0051
13.1399	0.12396	13.1181	0.11608	13.0965	0.02124
13.2513	0.30084	13.2292	0.08392	13.2075	0.0354
13.3627	0.17539	13.3404	0.0684	13.3185	0.02395
13.474	0.25638	13.4516	0.04599	13.4295	0.01776
13.5854	0.35907	13.5627	0.06049	13.5404	0.02406
13.6967	0.2415	13.6739	0.04602	13.6514	0.01027
13.8081	0.06774	13.7851	0.03133	13.7624	0.02152
13.9194	0.08463	13.8963	0.03499	13.8734	0.03368
14.0308	0.09291	14.0074	0.06708	13.9844	0.03425
14.1421	0.28287	14.1186	0.08256	14.0954	0.02363

## Sheet: Fig. 3d
Si		Si-Li21Si5		Li21Si5/Si-Li21Si5			Fitting result
Z' (ohm)	−Z'' (ohm)	Z' (ohm)	−Z'' (ohm)	Z' (ohm)	−Z'' (ohm)		Si		Si-Li21Si5		Li21Si5/Si-Li21Si5
60	11.65	38.5	-0.1726	13.5	0.0525		Z' (ohm)	−Z'' (ohm)	Z' (ohm)	−Z'' (ohm)	Z' (ohm)	−Z'' (ohm)
62.5	16.14	38.9	0.09398	13.7	0.3609		63.9	15.656	40.7	2.9078	14.1	0.87262
64.8	18.63	39.6	0.8627	13.9	0.6226		65.2	18.025	41	3.0916	14.2	0.95957
68.1	22.9	40.2	1.717	14.1	0.8406		66.8	20.75	41.4	3.2867	14.3	1.0557
72.1	26.79	40.5	2.471	14.3	1.034		68.8	23.865	41.8	3.4955	14.4	1.1614
76.2	30.67	40.9	2.733	14.5	1.233		71.4	27.355	42.2	3.7161	14.5	1.2773
80.6	34.01	41.4	2.929	14.7	1.405		74.6	31.126	42.6	3.9476	14.7	1.4047
85.8	37.25	42.2	3.253	14.9	1.529		78.7	34.995	43.1	4.1994	14.8	1.542
91.5	40.55	42.8	3.605	15.1	1.664		83.7	38.817	43.5	4.4629	15	1.688
96.7	43.54	43.1	3.99	15.3	1.786		89.4	42.173	44.1	4.7478	15.2	1.8472
103	46	43.3	4.305	15.5	1.96		95.8	45.025	44.6	5.0499	15.4	2.0126
109	47.62	43.7	4.685	15.7	2.174		102	47.225	45.2	5.3723	15.6	2.1879
114	48.67	44.5	5.08	16	2.349		109	48.925	45.8	5.7185	15.9	2.3678
121	49.74	45.3	5.431	16.3	2.49		115	50.446	46.4	6.09	16.2	2.551
128	52.51	46	5.73	16.6	2.63		122	51.933	47.1	6.4903	16.5	2.7361
136	55.45	46.6	6.045	16.9	2.769		128	53.626	47.8	6.9224	16.9	2.9204
143	58.16	47.3	6.421	17.3	2.94		134	55.552	48.6	7.3945	17.2	3.1029
151	59.99	48	6.856	17.6	3.172		141	57.697	49.4	7.9049	17.6	3.2829
159	62.26	48.8	7.316	18	3.399		148	59.991	50.3	8.4555	18	3.4628
169	64.04	49.6	7.811	18.4	3.617		156	62.327	51.2	9.0724	18.4	3.6423
178	64.74	50.5	8.259	18.8	3.834		164	64.592	52.2	9.7397	18.9	3.8242
187	65.6	51.4	8.833	19.3	4.06		172	66.688	53.2	10.487	19.3	4.0199
193	66.38	52.3	9.554	19.7	4.265		181	68.478	54.4	11.291	19.8	4.2273
198	69.49	53.3	10.28	20.2	4.457		191	69.879	55.6	12.22	20.3	4.4587
209	75.79	54.4	11.12	20.8	4.695		200	70.869	57	13.212	20.7	4.7096
220	77.16	55.7	12.06	21.3	4.972		210	71.379	58.6	14.325	21.3	5.002
230	71.82	57.1	13.09	22	5.276		220	71.425	60.3	15.418	21.9	5.3158
239	66.91	58.7	14.15	22.6	5.6		229	71.034	62.5	16.676	22.5	5.6678
247	63.79	60.5	15.25	23.3	5.93		239	70.266	64.7	17.795	23.2	6.0118
255	62.81	62.5	16.36	24.1	6.265		248	69.195	67.4	18.881	24	6.4039
263	62.89	64.8	17.46	24.9	6.608		257	67.913	70	19.686	24.9	6.7511
271	63.22	67.3	18.44	25.8	6.939		265	66.513	72.8	20.265	25.9	7.089
279	63.27	69.8	19.25	26.8	7.211		273	65.092	76.2	20.66	26.9	7.3429
286	62.85	72.4	19.99	27.9	7.47		281	63.725	78.7	20.768	27.9	7.5264
293	62.77	75.3	20.33	29.1	7.559		288	62.515	81.5	20.77	29.2	7.6363
300	62.65	78.4	20.3	30.2	7.455		295	61.529	84.1	20.723	30.2	7.6301
308	61.91	81.6	20.26	31.4	7.309		302	60.795	86.6	20.694	31.3	7.5341
316	61.68	84.5	20.25	32.5	7.144		308	60.39	89	20.73	32.4	7.3572
323	61.92	87	20.24	33.4	6.965		315	60.336	91.3	20.854	33.4	7.1206
329	62.45	89.4	20.23	34.3	6.736		321	60.658	93.7	21.076	34.3	6.8474
336	63.34	91.7	20.22	35.2	6.47		328	61.414	96.1	21.397	35.2	6.5608
343	64.72	94	20.2	35.9	6.183		334	62.577	98.5	21.811	35.9	6.2804
351	66.2	96.3	20.29	36.7	5.901		341	64.236	101	22.315	36.6	6.0208
358	68.09	98.6	20.48	37.3	5.649		347	66.201	103	22.902	37.3	5.7928
365	70.55	101	20.8	37.9	5.447		354	68.904	106	23.573	37.9	5.6026
372	73.34	103	21.05	38.5	5.251		361	71.851	109	24.321	38.5	5.4531
379	76.72	106	21.48	39.1	5.092		369	75.547	112	25.146	39.1	5.3448
386	80.91	108	22.27	39.7	4.994		377	79.4	115	26.051	39.6	5.2776
395	84.46	111	23.21	40.2	4.926		385	83.735	118	27.034	40.1	5.2498
405	88	114	24.26	40.7	4.902		395	89.739	121	28.104	40.7	5.259
416	94.16	117	25.34	41.3	4.934		404	94.784	124	29.261	41.3	5.3031
427	101	120	26.51	41.8	4.995		414	101.12	127	30.512	41.8	5.3798
437	108.6	123	27.87	42.3	5.078		425	108.1	131	31.866	42.4	5.4871
448	118.1	127	29.31	42.9	5.186		437	115.75	134	33.327	43	5.6233
460	128.5	131	30.78	43.6	5.327		449	124.15	138	34.904	43.6	5.7872
474	139.8	135	32.34	44.3	5.502		463	133.31	142	36.607	44.2	5.9779
489	151.8	140	34.04	45.1	5.71		477	143.29	146	38.455	44.9	6.195
507	164.8	145	35.79	45.9	5.927		493	154.16	151	40.448	45.6	6.4393
526	179	150	37.39	46.6	6.101		510	165.96	155	42.603	46.3	6.7129
546	192.3	154	39.11	47.3	6.338		528	178.76	160	44.934	47.1	7.0164
569	206.6	158	41.21	48	6.737		547	192.65	165	47.451	47.8	7.3529
596	224.1	163	43.71	48.7	7.251		568	207.74	171	50.176	48.6	7.7263
626	242.7	167	46.54	49.4	7.829		591	223.99	176	53.12	49.5	8.1402
658	262	172	49.58	50.3	8.45		616	241.44	182	56.301	50.4	8.6011
693	281.9	178	52.76	51.2	9.108		643	260.06	189	59.742	51.3	9.1143
731	302.4	183	56.16	52.2	9.808		671	279.8	195	63.455	52.2	9.6866
771	322.3	189	59.8	53.2	10.56				203	67.46	53.3	10.327
814	341.9	196	63.69	54.3	11.38				210	71.785	54.3	11.042
860	362.8	204	67.83	55.6	12.26				218	76.469	55.5	11.841
915	385.8	211	72.27	56.8	13.22				227	81.514	56.7	12.735
976	407.8	219	76.62	58.3	14.13				236	86.956	58	13.738
1040	428.3	228	81.1	59.9	15.1				246	92.827	59.4	14.858
1090	446.4	237	86.32	61.5	16.26				256	99.149	60.9	16.11
1140	462.5	247	92.3	63.2	17.62				267	105.97	62.5	17.509
1190	479.4	257	98.96	65	19.21				279	113.32	64.2	19.066
1250	496.5	268	106.1	66.8	20.94				292	121.24	66.1	20.805
1300	514.7	279	113.7	68.8	22.84				305	129.77	68.2	22.74
1360	533.3	291	121.9	71	24.95				320	138.94	70.4	24.892
1420	552.4	304	130.6	73.2	27.24				335	148.81	72.9	27.286
1490	572.2	319	140	75.5	29.79				352	159.43	75.6	29.942
1550	592.4	334	150.1	78	32.71				370	170.9	78.6	32.885
1620	613.6	350	160.7	80.7	36.09						81.8	36.149
1690	635.9	368	171.8	83.5	39.91						85.4	39.779
1760	658.7
1850	678.9
1930	699
2020	723.5
2110	751.6
2190	782.7
2280	815.4
2380	849.7
2470	886.1
2580	924.8
2690	966.1
2800	1011
2920	1058
3050	1106

## Sheet: Fig. 3f
Si		Si-Li21Si5		Li21Si5/Si-Li21Si5
Voltage (V)	DLi (10-6 cm2 S-1)	Voltage (V)	DLi (10-6 cm2 S-1)	Voltage (V)	DLi (10-6 cm2 S-1)
3.5	1.05464	3.5	1.91234	3.5	5.04331
3.6	0.61005	3.6	1.08065	3.6	3.00684
3.7	0.50496	3.7	0.75121	3.7	1.23469
3.8	0.14603	3.8	0.6284	3.8	1.57936
3.9	0.08009	3.9	1.27397	3.9	2.09994
4	0.88282	4	1.55605	4	2.17627
4.1	0.95462	4.1	1.54178	4.1	2.01753
4.2	1.35484	4.2	1.45233	4.2	1.01606

## Sheet: Fig. 3g
Si-Li21Si5				Li21Si5/Si-Li21Si5
Time (h)	Current density (mA cm-2)	Time (h)	Voltage (V)	Time (h)	Current density (mA cm-2)	Time (h)	Voltage (V)
0.01	0.19618	0.01	-0.1221	0	0.19618	0	-0.0809
0.02	0.19618	0.02	-0.1221	0.01	0.19618	0.01	-0.0787
0.03	0.19618	0.03	-0.1172	0.01	0.19618	0.01	-0.0753
0.03	0.19618	0.03	-0.111	0.01	0.19618	0.01	-0.0741
0.03	0.19618	0.03	-0.106	0.01	0.19618	0.01	-0.0719
0.04	0.19618	0.04	-0.1017	0.02	0.19618	0.02	-0.071
0.04	0.19618	0.04	-0.0986	0.02	0.19618	0.02	-0.0701
0.04	0.19618	0.04	-0.0952	0.02	0.19618	0.02	-0.0691
0.04	0.19618	0.04	-0.0921	0.02	0.19618	0.02	-0.0676
0.05	0.19618	0.05	-0.0884	0.03	0.19618	0.03	-0.066
0.05	0.19618	0.05	-0.0859	0.03	0.19618	0.03	-0.0651
0.05	0.19618	0.05	-0.0834	0.03	0.19618	0.03	-0.0636
0.05	0.19618	0.05	-0.08	0.04	0.19618	0.04	-0.0629
0.06	0.19618	0.06	-0.0778	0.04	0.19618	0.04	-0.062
0.06	0.19618	0.06	-0.0744	0.04	0.19618	0.04	-0.0608
0.06	0.19618	0.06	-0.0725	0.04	0.19618	0.04	-0.0592
0.07	0.19618	0.07	-0.0694	0.05	0.19618	0.05	-0.0586
0.07	0.19618	0.07	-0.0682	0.05	0.19618	0.05	-0.0577
0.07	0.19618	0.07	-0.0657	0.05	0.19618	0.05	-0.0564
0.07	0.19618	0.07	-0.0642	0.06	0.19618	0.06	-0.0552
0.08	0.19618	0.08	-0.0623	0.06	0.19618	0.06	-0.0546
0.08	0.19618	0.08	-0.0595	0.06	0.19618	0.06	-0.0536
0.08	0.19618	0.08	-0.058	0.06	0.19618	0.06	-0.0527
0.09	0.19618	0.09	-0.0561	0.07	0.19618	0.07	-0.0515
0.09	0.19618	0.09	-0.0546	0.07	0.19618	0.07	-0.0505
0.09	0.19618	0.09	-0.0524	0.07	0.19618	0.07	-0.0502
0.09	0.19618	0.09	-0.0505	0.07	0.19618	0.07	-0.0481
0.1	0.19618	0.1	-0.049	0.08	0.19618	0.08	-0.0474
0.1	0.19618	0.1	-0.0468	0.08	0.19618	0.08	-0.0465
0.1	0.19618	0.1	-0.0453	0.08	0.19618	0.08	-0.0456
0.1	0.19618	0.1	-0.044	0.09	0.19618	0.09	-0.045
0.11	0.19618	0.11	-0.0422	0.09	0.19618	0.09	-0.044
0.11	0.19618	0.11	-0.0409	0.09	0.19618	0.09	-0.0437
0.11	0.19618	0.11	-0.0397	0.09	0.19618	0.09	-0.0428
0.12	0.19618	0.12	-0.0381	0.1	0.19618	0.1	-0.0422
0.12	0.19618	0.12	-0.0372	0.1	0.19618	0.1	-0.0409
0.12	0.19618	0.12	-0.0347	0.1	0.19618	0.1	-0.04
0.12	0.19618	0.12	-0.0338	0.11	0.19618	0.11	-0.0394
0.13	0.19618	0.13	-0.0326	0.11	0.19618	0.11	-0.0391
0.13	0.19618	0.13	-0.0313	0.11	0.19618	0.11	-0.0384
0.13	0.19618	0.13	-0.0298	0.11	0.19618	0.11	-0.0375
0.14	0.19618	0.14	-0.0285	0.12	0.19618	0.12	-0.0357
0.14	0.19618	0.14	-0.0279	0.12	0.19618	0.12	-0.0353
0.14	0.19618	0.14	-0.0254	0.12	0.19618	0.12	-0.0341
0.14	0.19618	0.14	-0.0245	0.12	0.19618	0.12	-0.0338
0.15	0.19618	0.15	-0.0233	0.13	0.19618	0.13	-0.0332
0.15	0.19618	0.15	-0.022	0.13	0.19618	0.13	-0.0319
0.15	0.19618	0.15	-0.0211	0.13	0.19618	0.13	-0.0313
0.15	0.19618	0.15	-0.0198	0.14	0.19618	0.14	-0.0313
0.16	0.19618	0.16	-0.018	0.14	0.19618	0.14	-0.0307
0.16	0.19618	0.16	-0.0164	0.14	0.19618	0.14	-0.0298
0.16	0.19618	0.16	-0.0152	0.14	0.19618	0.14	-0.0288
0.17	0.19618	0.17	-0.0149	0.15	0.19618	0.15	-0.0273
0.17	0.19618	0.17	-0.013	0.15	0.19618	0.15	-0.027
0.17	0.19618	0.17	-0.0121	0.15	0.19618	0.15	-0.026
0.17	0.19618	0.17	-0.0109	0.15	0.19618	0.15	-0.0254
0.18	0.19618	0.18	-0.0096	0.16	0.19618	0.16	-0.0242
0.18	0.19618	0.18	-0.0081	0.16	0.19618	0.16	-0.0236
0.18	0.19618	0.18	-0.0074	0.16	0.19618	0.16	-0.0226
0.18	0.19618	0.18	-0.0059	0.17	0.19618	0.17	-0.0226
0.19	0.19618	0.19	-0.0056	0.17	0.19618	0.17	-0.0214
0.19	0.19618	0.19	-0.0047	0.17	0.19618	0.17	-0.0211
0.19	0.19618	0.19	-0.0031	0.17	0.19618	0.17	-0.0202
0.2	0.19618	0.2	-0.0022	0.18	0.19618	0.18	-0.0192
0.2	0.19618	0.2	-0.0009	0.18	0.19618	0.18	-0.0183
0.2	0.19618	0.2	0	0.18	0.19618	0.18	-0.0177
0.2	0.19618	0.2	0	0.19	0.19618	0.19	-0.0167
0.21	0.19618	0.21	0.0012	0.19	0.19618	0.19	-0.0164
0.21	0.19618	0.21	0.0028	0.19	0.19618	0.19	-0.0155
0.21	0.19618	0.21	0.0031	0.19	0.19618	0.19	-0.0152
0.22	0.19618	0.22	0.0043	0.2	0.19618	0.2	-0.014
0.22	0.19618	0.22	0.0053	0.2	0.19618	0.2	-0.013
0.22	0.19618	0.22	0.0068	0.2	0.19618	0.2	-0.0124
0.22	0.19618	0.22	0.0074	0.2	0.19618	0.2	-0.0112
0.23	0.19618	0.23	0.0084	0.21	0.19618	0.21	-0.0109
0.23	0.19618	0.23	0.009	0.21	0.19618	0.21	-0.0102
0.23	0.19618	0.23	0.0096	0.21	0.19618	0.21	-0.0093
0.23	0.19618	0.23	0.0112	0.22	0.19618	0.22	-0.009
0.24	0.19618	0.24	0.0124	0.22	0.19618	0.22	-0.0084
0.24	0.19618	0.24	0.0133	0.22	0.19618	0.22	-0.0074
0.24	0.19618	0.24	0.014	0.22	0.19618	0.22	-0.0068
0.25	0.19618	0.25	0.0149	0.23	0.19618	0.23	-0.0065
0.25	0.19618	0.25	0.0155	0.23	0.19618	0.23	-0.0059
0.25	0.19618	0.25	0.0167	0.23	0.19618	0.23	-0.005
0.25	0.19618	0.25	0.0177	0.23	0.19618	0.23	-0.0043
0.26	0.19618	0.26	0.0183	0.24	0.19618	0.24	-0.0037
0.26	0.19618	0.26	0.0189	0.24	0.19618	0.24	-0.0028
0.26	0.19618	0.26	0.0205	0.24	0.19618	0.24	-0.0025
0.27	0.19618	0.27	0.0211	0.25	0.19618	0.25	-0.0016
0.27	0.19618	0.27	0.0217	0.25	0.19618	0.25	-0.0009
0.27	0.19618	0.27	0.0233	0.25	0.19618	0.25	-0.0006
0.27	0.19618	0.27	0.0239	0.25	0.19618	0.25	0.0003
0.28	0.19618	0.28	0.0242	0.26	0.19618	0.26	0.0006
0.28	0.19618	0.28	0.0254	0.26	0.19618	0.26	0.0016
0.28	0.19618	0.28	0.0254	0.26	0.19618	0.26	0.0019
0.28	0.19618	0.28	0.0264	0.27	0.19618	0.27	0.0031
0.29	0.19618	0.29	0.0276	0.27	0.19618	0.27	0.0034
0.29	0.19618	0.29	0.0288	0.27	0.19618	0.27	0.004
0.29	0.19618	0.29	0.0301	0.27	0.19618	0.27	0.0047
0.3	0.19618	0.3	0.0304	0.28	0.19618	0.28	0.0053
0.3	0.19618	0.3	0.031	0.28	0.19618	0.28	0.0065
0.3	0.19618	0.3	0.0316	0.28	0.19618	0.28	0.0068
0.3	0.19618	0.3	0.0329	0.28	0.19618	0.28	0.0074
0.31	0.19618	0.31	0.0341	0.29	0.19618	0.29	0.0074
0.31	0.19618	0.31	0.0344	0.29	0.19618	0.29	0.0081
0.31	0.19618	0.31	0.0344	0.29	0.19618	0.29	0.009
0.31	0.19618	0.31	0.0353	0.3	0.19618	0.3	0.0099
0.32	0.19618	0.32	0.036	0.3	0.19618	0.3	0.0109
0.32	0.19618	0.32	0.0363	0.3	0.19618	0.3	0.0109
0.32	0.19618	0.32	0.0372	0.3	0.19618	0.3	0.0118
0.33	0.19618	0.33	0.0388	0.31	0.19618	0.31	0.0124
0.33	0.19618	0.33	0.0397	0.31	0.19618	0.31	0.0127
0.33	0.19618	0.33	0.04	0.31	0.19618	0.31	0.013
0.33	0.19618	0.33	0.0409	0.32	0.19618	0.32	0.014
0.34	0.19618	0.34	0.0415	0.32	0.19618	0.32	0.0149
0.34	0.19618	0.34	0.0419	0.32	0.19618	0.32	0.0158
0.34	0.19618	0.34	0.0419	0.32	0.19618	0.32	0.0167
0.35	0.19618	0.35	0.0431	0.33	0.19618	0.33	0.0167
0.35	0.19618	0.35	0.0437	0.33	0.19618	0.33	0.0167
0.35	0.19618	0.35	0.0443	0.33	0.19618	0.33	0.0177
0.35	0.19618	0.35	0.045	0.33	0.19618	0.33	0.0183
0.36	0.19618	0.36	0.0456	0.34	0.19618	0.34	0.0198
0.36	0.19618	0.36	0.0468	0.34	0.19618	0.34	0.0202
0.36	0.19618	0.36	0.0471	0.34	0.19618	0.34	0.0205
0.36	0.19618	0.36	0.0484	0.35	0.19618	0.35	0.0211
0.37	0.19618	0.37	0.0484	0.35	0.19618	0.35	0.0217
0.37	0.19618	0.37	0.0484	0.35	0.19618	0.35	0.0226
0.37	0.19618	0.37	0.049	0.35	0.19618	0.35	0.0229
0.38	0.19618	0.38	0.0493	0.36	0.19618	0.36	0.0233
0.38	0.19618	0.38	0.0502	0.36	0.19618	0.36	0.0233
0.38	0.19618	0.38	0.0505	0.36	0.19618	0.36	0.0242
0.38	0.19618	0.38	0.0518	0.36	0.19618	0.36	0.0245
0.39	0.19618	0.39	0.053	0.37	0.19618	0.37	0.0251
0.39	0.19618	0.39	0.0533	0.37	0.19618	0.37	0.026
0.39	0.19618	0.39	0.0546	0.37	0.19618	0.37	0.027
0.4	0.19618	0.4	0.0549	0.38	0.19618	0.38	0.0279
0.4	0.19618	0.4	0.0558	0.38	0.19618	0.38	0.0279
0.4	0.19618	0.4	0.0561	0.38	0.19618	0.38	0.0295
0.4	0.19618	0.4	0.0567	0.38	0.19618	0.38	0.0295
0.41	0.19618	0.41	0.0574	0.39	0.19618	0.39	0.0298
0.41	0.19618	0.41	0.0592	0.39	0.19618	0.39	0.0298
0.41	0.19618	0.41	0.0595	0.39	0.19618	0.39	0.0313
0.41	0.19618	0.41	0.0601	0.4	0.19618	0.4	0.0316
0.42	0.19618	0.42	0.0601	0.4	0.19618	0.4	0.0322
0.42	0.19618	0.42	0.0605	0.4	0.19618	0.4	0.0329
0.42	0.19618	0.42	0.0614	0.4	0.19618	0.4	0.0335
0.43	0.19618	0.43	0.0617	0.41	0.19618	0.41	0.0335
0.43	0.19618	0.43	0.0629	0.41	0.19618	0.41	0.0338
0.43	0.19618	0.43	0.0632	0.41	0.19618	0.41	0.0344
0.43	0.19618	0.43	0.0639	0.41	0.19618	0.41	0.0344
0.44	0.19618	0.44	0.0648	0.42	0.19618	0.42	0.035
0.44	0.19618	0.44	0.0651	0.42	0.19618	0.42	0.0353
0.44	0.19618	0.44	0.0654	0.42	0.19618	0.42	0.0366
0.44	0.19618	0.44	0.0663	0.43	0.19618	0.43	0.0375
0.45	0.19618	0.45	0.067	0.43	0.19618	0.43	0.0381
0.45	0.19618	0.45	0.0676	0.43	0.19618	0.43	0.0388
0.45	0.19618	0.45	0.0679	0.43	0.19618	0.43	0.0391
0.46	0.19618	0.46	0.0685	0.44	0.19618	0.44	0.0394
0.46	0.19618	0.46	0.0694	0.44	0.19618	0.44	0.04
0.46	0.19618	0.46	0.0698	0.44	0.19618	0.44	0.04
0.46	0.19618	0.46	0.0707	0.45	0.19618	0.45	0.0409
0.47	0.19618	0.47	0.0713	0.45	0.19618	0.45	0.0409
0.47	0.19618	0.47	0.0713	0.45	0.19618	0.45	0.0409
0.47	0.19618	0.47	0.0719	0.45	0.19618	0.45	0.0419
0.48	0.19618	0.48	0.0722	0.46	0.19618	0.46	0.0428
0.48	0.19618	0.48	0.0725	0.46	0.19618	0.46	0.0428
0.48	0.19618	0.48	0.0732	0.46	0.19618	0.46	0.0434
0.48	0.19618	0.48	0.0741	0.46	0.19618	0.46	0.0437
0.49	0.19618	0.49	0.0744	0.47	0.19618	0.47	0.0446
0.49	0.19618	0.49	0.0753	0.47	0.19618	0.47	0.0446
0.49	0.19618	0.49	0.0753	0.47	0.19618	0.47	0.0453
0.49	0.19618	0.49	0.0756	0.48	0.19618	0.48	0.0462
0.5	0.19618	0.5	0.0763	0.48	0.19618	0.48	0.0465
0.5	0.19618	0.5	0.0769	0.48	0.19618	0.48	0.0474
0.5	0.19618	0.5	0.0778	0.48	0.19618	0.48	0.0474
0.51	0.19618	0.51	0.0787	0.49	0.19618	0.49	0.0474
0.51	0.19618	0.51	0.0797	0.49	0.19618	0.49	0.0474
0.51	0.19618	0.51	0.0797	0.49	0.19618	0.49	0.0474
0.51	0.19618	0.51	0.0806	0.49	0.19618	0.49	0.0477
0.52	0.19618	0.52	0.0809	0.5	0.19618	0.5	0.0484
0.52	0.19618	0.52	0.0815	0.5	0.19618	0.5	0.049
0.52	0.19618	0.52	0.0818	0.5	0.19618	0.5	0.0493
0.52	0.19618	0.52	0.0822	0.5	0.19618	0.5	0.0499
0.52	0.19618	0.52	0.0834	0.51	0.19618	0.51	0.0502
0.53	0.19618	0.53	0.0843	0.51	0.19618	0.51	0.0518
0.53	0.19618	0.53	0.0846	0.51	0.19618	0.51	0.0521
0.53	0.19618	0.53	0.0849	0.51	0.19618	0.51	0.053
0.54	0.19618	0.54	0.0853	0.52	0.19618	0.52	0.053
0.54	0.19618	0.54	0.0859	0.52	0.19618	0.52	0.0539
0.54	0.19618	0.54	0.0862	0.52	0.19618	0.52	0.0546
0.54	0.19618	0.54	0.0865	0.53	0.19618	0.53	0.0549
0.55	0.19618	0.55	0.0871	0.53	0.19618	0.53	0.0555
0.55	0.19618	0.55	0.088	0.53	0.19618	0.53	0.0555
0.55	0.19618	0.55	0.0884	0.53	0.19618	0.53	0.0558
0.56	0.19618	0.56	0.0893	0.54	0.19618	0.54	0.0564
0.56	0.19618	0.56	0.0893	0.54	0.19618	0.54	0.0574
0.56	0.19618	0.56	0.0902	0.54	0.19618	0.54	0.058
0.56	0.19618	0.56	0.0902	0.54	0.19618	0.54	0.0583
0.57	0.19618	0.57	0.0911	0.55	0.19618	0.55	0.0583
0.57	0.19618	0.57	0.0911	0.55	0.19618	0.55	0.0589
0.57	0.19618	0.57	0.0918	0.55	0.19618	0.55	0.0595
0.57	0.19618	0.57	0.0921	0.56	0.19618	0.56	0.0595
0.58	0.19618	0.58	0.0924	0.56	0.19618	0.56	0.0595
0.58	0.19618	0.58	0.093	0.56	0.19618	0.56	0.0605
0.58	0.19618	0.58	0.0939	0.56	0.19618	0.56	0.0605
0.59	0.19618	0.59	0.0942	0.57	0.19618	0.57	0.0608
0.59	0.19618	0.59	0.0949	0.57	0.19618	0.57	0.062
0.59	0.19618	0.59	0.0949	0.57	0.19618	0.57	0.0623
0.59	0.19618	0.59	0.0955	0.58	0.19618	0.58	0.0626
0.6	0.19618	0.6	0.0952	0.58	0.19618	0.58	0.0632
0.6	0.19618	0.6	0.0958	0.58	0.19618	0.58	0.0632
0.6	0.19618	0.6	0.0958	0.58	0.19618	0.58	0.0639
0.61	0.19618	0.61	0.0967	0.59	0.19618	0.59	0.0642
0.61	0.19618	0.61	0.0961	0.59	0.19618	0.59	0.0642
0.61	0.19618	0.61	0.0973	0.59	0.19618	0.59	0.0648
0.61	0.19618	0.61	0.0977	0.59	0.19618	0.59	0.0648
0.62	0.19618	0.62	0.098	0.6	0.19618	0.6	0.0657
0.62	0.19618	0.62	0.0983	0.6	0.19618	0.6	0.0657
0.62	0.19618	0.62	0.0986	0.6	0.19618	0.6	0.0663
0.62	0.19618	0.62	0.0995	0.61	0.19618	0.61	0.0667
0.63	0.19618	0.63	0.0995	0.61	0.19618	0.61	0.067
0.63	0.19618	0.63	0.0995	0.61	0.19618	0.61	0.0673
0.63	0.19618	0.63	0.0998	0.61	0.19618	0.61	0.0679
0.64	0.19618	0.64	0.1001	0.62	0.19618	0.62	0.0682
0.64	0.19618	0.64	0.1004	0.62	0.19618	0.62	0.0685
0.64	0.19618	0.64	0.1008	0.62	0.19618	0.62	0.0688
0.64	0.19618	0.64	0.1014	0.63	0.19618	0.63	0.0691
0.65	0.19618	0.65	0.1014	0.63	0.19618	0.63	0.0698
0.65	0.19618	0.65	0.1023	0.63	0.19618	0.63	0.0698
0.65	0.19618	0.65	0.1023	0.63	0.19618	0.63	0.0704
0.66	0.19618	0.66	0.1032	0.64	0.19618	0.64	0.0707
0.66	0.19618	0.66	0.1032	0.64	0.19618	0.64	0.0707
0.66	0.19618	0.66	0.1032	0.64	0.19618	0.64	0.0707
0.66	0.19618	0.66	0.1042	0.64	0.19618	0.64	0.071
0.67	0.19618	0.67	0.1042	0.65	0.19618	0.65	0.0719
0.67	0.19618	0.67	0.1042	0.65	0.19618	0.65	0.0722
0.67	0.19618	0.67	0.1045	0.65	0.19618	0.65	0.0725
0.67	0.19618	0.67	0.1051	0.66	0.19618	0.66	0.0732
0.68	0.19618	0.68	0.1051	0.66	0.19618	0.66	0.0735
0.68	0.19618	0.68	0.1051	0.66	0.19618	0.66	0.0738
0.68	0.19618	0.68	0.106	0.66	0.19618	0.66	0.0741
0.69	0.19618	0.69	0.1063	0.67	0.19618	0.67	0.0744
0.69	0.19618	0.69	0.107	0.67	0.19618	0.67	0.0744
0.69	0.19618	0.69	0.107	0.67	0.19618	0.67	0.0747
0.69	0.19618	0.69	0.1079	0.68	0.19618	0.68	0.0753
0.7	0.19618	0.7	0.1082	0.68	0.19618	0.68	0.0753
0.7	0.19618	0.7	0.1085	0.68	0.19618	0.68	0.0753
0.7	0.19618	0.7	0.1097	0.68	0.19618	0.68	0.0769
0.71	0.19618	0.71	0.1097	0.69	0.19618	0.69	0.0772
0.71	0.19618	0.71	0.1101	0.69	0.19618	0.69	0.0778
0.71	0.19618	0.71	0.1107	0.69	0.19618	0.69	0.0781
0.71	0.19618	0.71	0.1107	0.69	0.19618	0.69	0.0787
0.72	0.19618	0.72	0.1107	0.7	0.19618	0.7	0.0787
0.72	0.19618	0.72	0.1113	0.7	0.19618	0.7	0.0791
0.72	0.19618	0.72	0.1116	0.7	0.19618	0.7	0.0797
0.72	0.19618	0.72	0.1116	0.71	0.19618	0.71	0.08
0.73	0.19618	0.73	0.1122	0.71	0.19618	0.71	0.0803
0.73	0.19618	0.73	0.1125	0.71	0.19618	0.71	0.0803
0.73	0.19618	0.73	0.1128	0.71	0.19618	0.71	0.0806
0.74	0.19618	0.74	0.1135	0.72	0.19618	0.72	0.0809
0.74	0.19618	0.74	0.1135	0.72	0.19618	0.72	0.0815
0.74	0.19618	0.74	0.1144	0.72	0.19618	0.72	0.0818
0.74	0.19618	0.74	0.1147	0.73	0.19618	0.73	0.0822
0.75	0.19618	0.75	0.115	0.73	0.19618	0.73	0.0828
0.75	0.19618	0.75	0.1153	0.73	0.19618	0.73	0.0834
0.75	0.19618	0.75	0.1153	0.73	0.19618	0.73	0.0837
0.76	0.19618	0.76	0.1159	0.74	0.19618	0.74	0.0837
0.76	0.19618	0.76	0.1166	0.74	0.19618	0.74	0.0837
0.76	0.19618	0.76	0.1169	0.74	0.19618	0.74	0.084
0.76	0.19618	0.76	0.1169	0.74	0.19618	0.74	0.084
0.77	0.19618	0.77	0.1172	0.75	0.19618	0.75	0.0846
0.77	0.19618	0.77	0.1178	0.75	0.19618	0.75	0.0846
0.77	0.19618	0.77	0.1175	0.75	0.19618	0.75	0.0849
0.77	0.19618	0.77	0.1181	0.76	0.19618	0.76	0.0856
0.78	0.19618	0.78	0.1187	0.76	0.19618	0.76	0.0856
0.78	0.19618	0.78	0.119	0.76	0.19618	0.76	0.0862
0.78	0.19618	0.78	0.119	0.76	0.19618	0.76	0.0865
0.79	0.19618	0.79	0.1197	0.77	0.19618	0.77	0.0874
0.79	0.19618	0.79	0.1194	0.77	0.19618	0.77	0.0874
0.79	0.19618	0.79	0.12	0.77	0.19618	0.77	0.088
0.79	0.19618	0.79	0.12	0.78	0.19618	0.78	0.0884
0.8	0.19618	0.8	0.12	0.78	0.19618	0.78	0.0884
0.8	0.19618	0.8	0.12	0.78	0.19618	0.78	0.0887
0.8	0.19618	0.8	0.1209	0.78	0.19618	0.78	0.0893
0.8	0.19618	0.8	0.1209	0.79	0.19618	0.79	0.0893
0.81	0.19618	0.81	0.1209	0.79	0.19618	0.79	0.0893
0.81	0.19618	0.81	0.1209	0.79	0.19618	0.79	0.0896
0.81	0.19618	0.81	0.1215	0.79	0.19618	0.79	0.0902
0.82	0.19618	0.82	0.1218	0.8	0.19618	0.8	0.0902
0.82	0.19618	0.82	0.1218	0.8	0.19618	0.8	0.0902
0.82	0.19618	0.82	0.1225	0.8	0.19618	0.8	0.0905
0.82	0.19618	0.82	0.1225	0.81	0.19618	0.81	0.0902
0.83	0.19618	0.83	0.1221	0.81	0.19618	0.81	0.0908
0.83	0.19618	0.83	0.1225	0.81	0.19618	0.81	0.0911
0.83	0.19618	0.83	0.1234	0.81	0.19618	0.81	0.0915
0.84	0.19618	0.84	0.1237	0.82	0.19618	0.82	0.0921
0.84	0.19618	0.84	0.1237	0.82	0.19618	0.82	0.093
0.84	0.19618	0.84	0.1237	0.82	0.19618	0.82	0.093
0.84	0.19618	0.84	0.1243	0.83	0.19618	0.83	0.0936
0.85	0.19618	0.85	0.1249	0.83	0.19618	0.83	0.0936
0.85	0.19618	0.85	0.1252	0.83	0.19618	0.83	0.0933
0.85	0.19618	0.85	0.1256	0.83	0.19618	0.83	0.0939
0.85	0.19618	0.85	0.1259	0.84	0.19618	0.84	0.0939
0.86	0.19618	0.86	0.1256	0.84	0.19618	0.84	0.0939
0.86	0.19618	0.86	0.1262	0.84	0.19618	0.84	0.0942
0.86	0.19618	0.86	0.1259	0.84	0.19618	0.84	0.0946
0.87	0.19618	0.87	0.1265	0.85	0.19618	0.85	0.0942
0.87	0.19618	0.87	0.1271	0.85	0.19618	0.85	0.0946
0.87	0.19618	0.87	0.1274	0.85	0.19618	0.85	0.0949
0.87	0.19618	0.87	0.1274	0.86	0.19618	0.86	0.0949
0.88	0.19618	0.88	0.1274	0.86	0.19618	0.86	0.0955
0.88	0.19618	0.88	0.128	0.86	0.19618	0.86	0.0958
0.88	0.19618	0.88	0.1277	0.86	0.19618	0.86	0.0958
0.89	0.19618	0.89	0.1287	0.87	0.19618	0.87	0.0961
0.89	0.19618	0.89	0.129	0.87	0.19618	0.87	0.0964
0.89	0.19618	0.89	0.1287	0.87	0.19618	0.87	0.0967
0.89	0.19618	0.89	0.1293	0.88	0.19618	0.88	0.0973
0.9	0.19618	0.9	0.1293	0.88	0.19618	0.88	0.0973
0.9	0.19618	0.9	0.1293	0.88	0.19618	0.88	0.0967
0.9	0.19618	0.9	0.1302	0.88	0.19618	0.88	0.0973
0.91	0.19618	0.91	0.1302	0.89	0.19618	0.89	0.0973
0.91	0.19618	0.91	0.1302	0.89	0.19618	0.89	0.0977
0.91	0.19745	0.91	0.1308	0.89	0.19745	0.89	0.0983
0.91	0.19618	0.91	0.1308	0.89	0.19618	0.89	0.0983
0.92	0.19618	0.92	0.1311	0.9	0.19618	0.9	0.098
0.92	0.19618	0.92	0.1308	0.9	0.19618	0.9	0.0986
0.92	0.19618	0.92	0.1318	0.9	0.19618	0.9	0.0992
0.92	0.19618	0.92	0.1318	0.91	0.19618	0.91	0.0995
0.93	0.19618	0.93	0.1318	0.91	0.19618	0.91	0.0995
0.93	0.19618	0.93	0.1321	0.91	0.19618	0.91	0.0995
0.93	0.19618	0.93	0.1321	0.91	0.19618	0.91	0.0995
0.94	0.19618	0.94	0.1321	0.92	0.19618	0.92	0.0995
0.94	0.19618	0.94	0.133	0.92	0.19618	0.92	0.1004
0.94	0.19618	0.94	0.1327	0.92	0.19618	0.92	0.1004
0.94	0.19618	0.94	0.133	0.93	0.19618	0.93	0.1004
0.95	0.19618	0.95	0.133	0.93	0.19618	0.93	0.1008
0.95	0.19618	0.95	0.1333	0.93	0.19618	0.93	0.1014
0.95	0.19618	0.95	0.1333	0.93	0.19618	0.93	0.1014
0.95	0.19618	0.95	0.1333	0.94	0.19618	0.94	0.1014
0.96	0.19618	0.96	0.1336	0.94	0.19618	0.94	0.1023
0.96	0.19618	0.96	0.1339	0.94	0.19618	0.94	0.102
0.96	0.19618	0.96	0.1342	0.94	0.19618	0.94	0.1023
0.97	0.19618	0.97	0.1345	0.95	0.19618	0.95	0.1023
0.97	0.19618	0.97	0.1349	0.95	0.19618	0.95	0.1023
0.97	0.19618	0.97	0.1349	0.95	0.19618	0.95	0.1023
0.97	0.19618	0.97	0.1355	0.96	0.19618	0.96	0.1029
0.98	0.19745	0.98	0.1352	0.96	0.19745	0.96	0.1032
0.98	0.19618	0.98	0.1355	0.96	0.19618	0.96	0.1032
0.98	0.19618	0.98	0.1358	0.96	0.19618	0.96	0.1032
0.99	0.19618	0.99	0.1358	0.97	0.19618	0.97	0.1032
0.99	0.19618	0.99	0.1358	0.97	0.19618	0.97	0.1032
0.99	0.19618	0.99	0.1358	0.97	0.19618	0.97	0.1035
0.99	0.19618	0.99	0.1361	0.98	0.19618	0.98	0.1042
1	0.19618	1	0.1364	0.98	0.19618	0.98	0.1042
1	0.19618	1	0.1367	0.98	0.19618	0.98	0.1042
1	0.19618	1	0.137	0.98	0.19618	0.98	0.1048
1	0.19618	1	0.137	0.99	0.19618	0.99	0.1051
1.01	0.19618	1.01	0.1373	0.99	0.19618	0.99	0.1051
1.01	0.19618	1.01	0.137	0.99	0.19618	0.99	0.1051
1.01	0.19618	1.01	0.1376	0.99	0.19618	0.99	0.1054
1.02	0.19618	1.02	0.1376	1	0.19618	1	0.1057
1.02	0.19618	1.02	0.1383	1	0.19618	1	0.106
1.02	0.19618	1.02	0.1386	1	0.19618	1	0.106
1.02	0.19618	1.02	0.1386	1.01	0.19618	1.01	0.1066
1.03	0.19618	1.03	0.1386	1.01	0.19618	1.01	0.107
1.03	0.19618	1.03	0.1386	1.01	0.19618	1.01	0.1076
1.03	0.19618	1.03	0.1386	1.01	0.19618	1.01	0.1079
1.04	0.19618	1.04	0.1395	1.02	0.19618	1.02	0.1079
1.04	-0.19618	1.04	0.1395	1.02	-0.19618	1.02	0.097
1.04	-0.19618	1.04	0.1395	1.03	-0.19618	1.03	0.0952
1.04	-0.19618	1.04	0.1395	1.03	-0.19618	1.03	0.093
1.05	-0.19618	1.05	0.1395	1.03	-0.19618	1.03	0.0902
1.05	-0.19618	1.05	0.1045	1.03	-0.19618	1.03	0.088
1.05	-0.19618	1.05	0.1045	1.04	-0.19618	1.04	0.0849
1.06	-0.19618	1.06	0.0933	1.04	-0.19618	1.04	0.0831
1.06	-0.19618	1.06	0.0865	1.04	-0.19618	1.04	0.0812
1.06	-0.19618	1.06	0.0791	1.04	-0.19618	1.04	0.0791
1.07	-0.19745	1.07	0.0741	1.05	-0.19745	1.05	0.0769
1.07	-0.19618	1.07	0.0701	1.05	-0.19618	1.05	0.075
1.07	-0.19618	1.07	0.0654	1.05	-0.19618	1.05	0.0732
1.07	-0.19618	1.07	0.0611	1.06	-0.19618	1.06	0.0719
1.08	-0.19618	1.08	0.057	1.06	-0.19618	1.06	0.0704
1.08	-0.19618	1.08	0.0533	1.06	-0.19618	1.06	0.0691
1.08	-0.19618	1.08	0.0493	1.06	-0.19618	1.06	0.0676
1.09	-0.19618	1.09	0.0471	1.07	-0.19618	1.07	0.066
1.09	-0.19618	1.09	0.0434	1.07	-0.19618	1.07	0.0648
1.09	-0.19618	1.09	0.0412	1.07	-0.19618	1.07	0.0639
1.09	-0.19618	1.09	0.0384	1.08	-0.19618	1.08	0.0626
1.1	-0.19618	1.1	0.0353	1.08	-0.19618	1.08	0.0611
1.1	-0.19618	1.1	0.0332	1.08	-0.19618	1.08	0.0595
1.1	-0.19618	1.1	0.0301	1.08	-0.19618	1.08	0.0589
1.1	-0.19618	1.1	0.0276	1.09	-0.19618	1.09	0.0574
1.11	-0.19618	1.11	0.0245	1.09	-0.19618	1.09	0.0561
1.11	-0.19618	1.11	0.0223	1.09	-0.19618	1.09	0.0552
1.11	-0.19618	1.11	0.0189	1.09	-0.19618	1.09	0.0536
1.12	-0.19618	1.12	0.0174	1.1	-0.19618	1.1	0.0524
1.12	-0.19618	1.12	0.0149	1.1	-0.19618	1.1	0.0505
1.12	-0.19618	1.12	0.0124	1.1	-0.19618	1.1	0.0496
1.12	-0.19618	1.12	0.0102	1.11	-0.19618	1.11	0.0487
1.13	-0.19618	1.13	0.0081	1.11	-0.19618	1.11	0.0481
1.13	-0.19618	1.13	0.0062	1.11	-0.19618	1.11	0.0474
1.13	-0.19618	1.13	0.0034	1.11	-0.19618	1.11	0.0468
1.14	-0.19618	1.14	0.0012	1.12	-0.19618	1.12	0.0456
1.14	-0.19618	1.14	-0.0016	1.12	-0.19618	1.12	0.0437
1.14	-0.19618	1.14	-0.004	1.12	-0.19618	1.12	0.0431
1.14	-0.19618	1.14	-0.0053	1.13	-0.19618	1.13	0.0428
1.15	-0.19618	1.15	-0.0078	1.13	-0.19618	1.13	0.0406
1.15	-0.19618	1.15	-0.0084	1.13	-0.19618	1.13	0.0406
1.15	-0.19618	1.15	-0.0112	1.13	-0.19618	1.13	0.0397
1.16	-0.19618	1.16	-0.013	1.14	-0.19618	1.14	0.0391
1.16	-0.19618	1.16	-0.0152	1.14	-0.19618	1.14	0.0381
1.16	-0.19618	1.16	-0.0167	1.14	-0.19618	1.14	0.0372
1.16	-0.19618	1.16	-0.0186	1.14	-0.19618	1.14	0.035
1.17	-0.19618	1.17	-0.0214	1.15	-0.19618	1.15	0.0344
1.17	-0.19618	1.17	-0.0229	1.15	-0.19618	1.15	0.0341
1.17	-0.19618	1.17	-0.0248	1.15	-0.19618	1.15	0.0338
1.17	-0.19618	1.17	-0.0257	1.16	-0.19618	1.16	0.0326
1.18	-0.19618	1.18	-0.0288	1.16	-0.19618	1.16	0.0316
1.18	-0.19618	1.18	-0.0307	1.16	-0.19618	1.16	0.031
1.18	-0.19618	1.18	-0.0319	1.16	-0.19618	1.16	0.0298
1.19	-0.19618	1.19	-0.0338	1.17	-0.19618	1.17	0.0295
1.19	-0.19618	1.19	-0.0357	1.17	-0.19618	1.17	0.0285
1.19	-0.19618	1.19	-0.0378	1.17	-0.19618	1.17	0.0267
1.19	-0.19618	1.19	-0.0388	1.18	-0.19618	1.18	0.026
1.2	-0.19618	1.2	-0.0406	1.18	-0.19618	1.18	0.0248
1.2	-0.19618	1.2	-0.0419	1.18	-0.19618	1.18	0.0236
1.2	-0.19618	1.2	-0.0431	1.18	-0.19618	1.18	0.0233
1.2	-0.19618	1.2	-0.0446	1.19	-0.19618	1.19	0.0223
1.21	-0.19618	1.21	-0.0465	1.19	-0.19618	1.19	0.0217
1.21	-0.19618	1.21	-0.0484	1.19	-0.19618	1.19	0.0214
1.21	-0.19745	1.21	-0.0499	1.19	-0.19745	1.19	0.0202
1.22	-0.19618	1.22	-0.0515	1.2	-0.19618	1.2	0.0195
1.22	-0.19618	1.22	-0.053	1.2	-0.19618	1.2	0.018
1.22	-0.19618	1.22	-0.0552	1.2	-0.19618	1.2	0.0177
1.22	-0.19618	1.22	-0.057	1.21	-0.19618	1.21	0.0171
1.23	-0.19618	1.23	-0.058	1.21	-0.19618	1.21	0.0161
1.23	-0.19618	1.23	-0.0595	1.21	-0.19618	1.21	0.0155
1.23	-0.19618	1.23	-0.062	1.21	-0.19618	1.21	0.014
1.24	-0.19618	1.24	-0.0632	1.22	-0.19618	1.22	0.013
1.24	-0.19618	1.24	-0.0645	1.22	-0.19618	1.22	0.0127
1.24	-0.19618	1.24	-0.0667	1.22	-0.19618	1.22	0.0118
1.24	-0.19618	1.24	-0.0676	1.23	-0.19618	1.23	0.0112
1.25	-0.19618	1.25	-0.0694	1.23	-0.19618	1.23	0.0102
1.25	-0.19618	1.25	-0.0701	1.23	-0.19618	1.23	0.009
1.25	-0.19618	1.25	-0.0713	1.23	-0.19618	1.23	0.0084
1.25	-0.19618	1.25	-0.0725	1.24	-0.19618	1.24	0.0074
1.26	-0.19618	1.26	-0.0744	1.24	-0.19618	1.24	0.0068
1.26	-0.19618	1.26	-0.0769	1.24	-0.19618	1.24	0.0068
1.26	-0.19618	1.26	-0.0778	1.24	-0.19618	1.24	0.0059
1.27	-0.19618	1.27	-0.08	1.25	-0.19618	1.25	0.005
1.27	-0.19618	1.27	-0.0803	1.25	-0.19618	1.25	0.0043
1.27	-0.19618	1.27	-0.0822	1.25	-0.19618	1.25	0.0028
1.27	-0.19618	1.27	-0.0831	1.26	-0.19618	1.26	0.0025
1.28	-0.19618	1.28	-0.0849	1.26	-0.19618	1.26	0.0012
1.28	-0.19618	1.28	-0.0853	1.26	-0.19618	1.26	0.0009
1.28	-0.19618	1.28	-0.0868	1.26	-0.19618	1.26	-0.0003
1.29	-0.19618	1.29	-0.0884	1.27	-0.19618	1.27	-0.0012
1.29	-0.19618	1.29	-0.0893	1.27	-0.19618	1.27	-0.0016
1.29	-0.19618	1.29	-0.0911	1.27	-0.19618	1.27	-0.0022
1.29	-0.19618	1.29	-0.0915	1.28	-0.19618	1.28	-0.0028
1.3	-0.19618	1.3	-0.093	1.28	-0.19618	1.28	-0.004
1.3	-0.19618	1.3	-0.0949	1.28	-0.19618	1.28	-0.0053
1.3	-0.19618	1.3	-0.0955	1.28	-0.19618	1.28	-0.0062
1.3	-0.19618	1.3	-0.0964	1.29	-0.19618	1.29	-0.0065
1.31	-0.19618	1.31	-0.097	1.29	-0.19618	1.29	-0.0071
1.31	-0.19618	1.31	-0.098	1.29	-0.19618	1.29	-0.0074
1.31	-0.19745	1.31	-0.0986	1.29	-0.19745	1.29	-0.0078
1.32	-0.19618	1.32	-0.0992	1.3	-0.19618	1.3	-0.009
1.32	-0.19618	1.32	-0.0998	1.3	-0.19618	1.3	-0.0099
1.32	-0.19618	1.32	-0.102	1.3	-0.19618	1.3	-0.0096
1.32	-0.19618	1.32	-0.1026	1.31	-0.19618	1.31	-0.0109
1.33	-0.19618	1.33	-0.1032	1.31	-0.19618	1.31	-0.0112
1.33	-0.19618	1.33	-0.1048	1.31	-0.19618	1.31	-0.0124
1.33	-0.19618	1.33	-0.1051	1.31	-0.19618	1.31	-0.0136
1.34	-0.19618	1.34	-0.1066	1.32	-0.19618	1.32	-0.0146
1.34	-0.19618	1.34	-0.107	1.32	-0.19618	1.32	-0.0143
1.34	-0.19618	1.34	-0.1082	1.32	-0.19618	1.32	-0.0161
1.34	-0.19618	1.34	-0.1091	1.33	-0.19618	1.33	-0.0171
1.35	-0.19618	1.35	-0.111	1.33	-0.19618	1.33	-0.0174
1.35	-0.19618	1.35	-0.1119	1.33	-0.19618	1.33	-0.0174
1.35	-0.19618	1.35	-0.1128	1.33	-0.19618	1.33	-0.0177
1.35	-0.19618	1.35	-0.1135	1.34	-0.19618	1.34	-0.0189
1.36	-0.19618	1.36	-0.1141	1.34	-0.19618	1.34	-0.0189
1.36	-0.19618	1.36	-0.1147	1.34	-0.19618	1.34	-0.0214
1.36	-0.19618	1.36	-0.1156	1.34	-0.19618	1.34	-0.0214
1.37	-0.19618	1.37	-0.1172	1.35	-0.19618	1.35	-0.022
1.37	-0.19618	1.37	-0.1184	1.35	-0.19618	1.35	-0.0233
1.37	-0.19618	1.37	-0.1197	1.35	-0.19618	1.35	-0.0233
1.37	-0.19618	1.37	-0.1197	1.36	-0.19618	1.36	-0.0233
1.38	-0.19618	1.38	-0.1209	1.36	-0.19618	1.36	-0.0239
1.38	-0.19618	1.38	-0.1218	1.36	-0.19618	1.36	-0.0254
1.38	-0.19618	1.38	-0.1234	1.36	-0.19618	1.36	-0.026
1.39	-0.19618	1.39	-0.1234	1.37	-0.19618	1.37	-0.0267
1.39	-0.19618	1.39	-0.1243	1.37	-0.19618	1.37	-0.0273
1.39	-0.19618	1.39	-0.1256	1.37	-0.19618	1.37	-0.0276
1.39	-0.19618	1.39	-0.1268	1.38	-0.19618	1.38	-0.0291
1.4	-0.19618	1.4	-0.1277	1.38	-0.19618	1.38	-0.0301
1.4	-0.19618	1.4	-0.1283	1.38	-0.19618	1.38	-0.0301
1.4	-0.19618	1.4	-0.129	1.38	-0.19618	1.38	-0.031
1.4	-0.19618	1.4	-0.1296	1.39	-0.19618	1.39	-0.0316
1.41	-0.19745	1.41	-0.1302	1.39	-0.19745	1.39	-0.0316
1.41	-0.19618	1.41	-0.1324	1.39	-0.19618	1.39	-0.0322
1.41	-0.19618	1.41	-0.1333	1.39	-0.19618	1.39	-0.0338
1.42	-0.19618	1.42	-0.1339	1.4	-0.19618	1.4	-0.0344
1.42	-0.19618	1.42	-0.1345	1.4	-0.19618	1.4	-0.0338
1.42	-0.19618	1.42	-0.1355	1.4	-0.19618	1.4	-0.035
1.42	-0.19618	1.42	-0.1364	1.41	-0.19618	1.41	-0.0357
1.43	-0.19618	1.43	-0.138	1.41	-0.19618	1.41	-0.036
1.43	-0.19618	1.43	-0.1392	1.41	-0.19618	1.41	-0.0363
1.43	-0.19618	1.43	-0.1395	1.41	-0.19618	1.41	-0.0375
1.44	-0.19618	1.44	-0.1407	1.42	-0.19618	1.42	-0.0388
1.44	-0.19745	1.44	-0.1417	1.42	-0.19745	1.42	-0.0394
1.44	-0.19618	1.44	-0.1417	1.42	-0.19618	1.42	-0.0403
1.44	-0.19618	1.44	-0.1432	1.43	-0.19618	1.43	-0.0394
1.45	-0.19618	1.45	-0.1445	1.43	-0.19618	1.43	-0.0409
1.45	-0.19618	1.45	-0.1445	1.43	-0.19618	1.43	-0.0412
1.45	-0.19618	1.45	-0.1448	1.43	-0.19618	1.43	-0.0419
1.46	-0.19618	1.46	-0.146	1.44	-0.19618	1.44	-0.0425
1.46	-0.19618	1.46	-0.1473	1.44	-0.19618	1.44	-0.0431
1.46	-0.19618	1.46	-0.1488	1.44	-0.19618	1.44	-0.0437
1.46	-0.19618	1.46	-0.1491	1.44	-0.19618	1.44	-0.0437
1.47	-0.19618	1.47	-0.1497	1.45	-0.19618	1.45	-0.044
1.47	-0.19618	1.47	-0.1504	1.45	-0.19618	1.45	-0.0446
1.47	-0.19618	1.47	-0.1516	1.45	-0.19618	1.45	-0.0456
1.47	-0.19618	1.47	-0.1535	1.46	-0.19618	1.46	-0.0462
1.48	-0.19618	1.48	-0.1541	1.46	-0.19618	1.46	-0.0465
1.48	-0.19618	1.48	-0.155	1.46	-0.19618	1.46	-0.0471
1.48	-0.19618	1.48	-0.155	1.46	-0.19618	1.46	-0.0477
1.49	-0.19618	1.49	-0.1559	1.47	-0.19618	1.47	-0.0484
1.49	-0.19618	1.49	-0.1578	1.47	-0.19618	1.47	-0.0484
1.49	-0.19618	1.49	-0.1594	1.47	-0.19618	1.47	-0.0502
1.49	-0.19618	1.49	-0.1606	1.48	-0.19618	1.48	-0.0512
1.5	-0.19618	1.5	-0.1618	1.48	-0.19618	1.48	-0.0515
1.5	-0.19618	1.5	-0.1615	1.48	-0.19618	1.48	-0.0512
1.5	-0.19618	1.5	-0.1625	1.48	-0.19618	1.48	-0.0521
1.51	-0.19618	1.51	-0.1634	1.49	-0.19618	1.49	-0.0527
1.51	-0.19618	1.51	-0.1637	1.49	-0.19618	1.49	-0.0536
1.51	-0.19618	1.51	-0.1643	1.49	-0.19618	1.49	-0.0539
1.51	-0.19618	1.51	-0.1656	1.49	-0.19618	1.49	-0.0546
1.52	-0.19618	1.52	-0.1662	1.5	-0.19618	1.5	-0.0552
1.52	-0.19618	1.52	-0.1674	1.5	-0.19618	1.5	-0.0558
1.52	-0.19618	1.52	-0.1693	1.5	-0.19618	1.5	-0.0561
1.52	-0.19618	1.52	-0.1696	1.51	-0.19618	1.51	-0.057
1.53	-0.19618	1.53	-0.1711	1.51	-0.19618	1.51	-0.0577
1.53	-0.19618	1.53	-0.1714	1.51	-0.19618	1.51	-0.0583
1.53	-0.19618	1.53	-0.1721	1.51	-0.19618	1.51	-0.0586
1.54	-0.19618	1.54	-0.173	1.52	-0.19618	1.52	-0.0589
1.54	-0.19618	1.54	-0.1742	1.52	-0.19618	1.52	-0.0601
1.54	-0.19618	1.54	-0.1749	1.52	-0.19618	1.52	-0.0605
1.54	-0.19618	1.54	-0.1755		-0.19618		-0.0611
1.55	-0.19618	1.55	-0.1755	1.52	-0.19618	1.52	-0.0617
1.55	-0.19618	1.55	-0.1767	1.52	-0.19618	1.52	-0.0629
1.55	-0.19618	1.55	-0.1783	1.52	-0.19618	1.52	-0.0629
	-0.19618		-0.1795	1.53	-0.19618	1.53	-0.0636
1.55	-0.19618	1.55	-0.1798	1.53	-0.19618	1.53	-0.0642
1.55	-0.19618	1.55	-0.1807	1.53	-0.19618	1.53	-0.0651
1.55	-0.19618	1.55	-0.182	1.54	-0.19618	1.54	-0.0654
1.56	-0.19618	1.56	-0.1835	1.54	-0.19618	1.54	-0.066
1.56	-0.19618	1.56	-0.1845	1.54	-0.19618	1.54	-0.0667
1.56	-0.19618	1.56	-0.1854	1.54	-0.19618	1.54	-0.067
1.56	-0.19618	1.56	-0.1857	1.55	-0.19618	1.55	-0.0676
1.57	-0.19618	1.57	-0.1866	1.55	-0.19618	1.55	-0.0682
1.57	-0.19618	1.57	-0.1873	1.55	-0.19618	1.55	-0.0691
1.57	-0.19618	1.57	-0.1885	1.55	-0.19618	1.55	-0.0694
1.58	-0.19618	1.58	-0.1897	1.56	-0.19618	1.56	-0.0698
1.58	-0.19618	1.58	-0.1907	1.56	-0.19618	1.56	-0.0704
1.58	-0.19618	1.58	-0.191	1.56	-0.19618	1.56	-0.0707
1.58	-0.19618	1.58	-0.1922	1.57	-0.19618	1.57	-0.0716
1.59	-0.19618	1.59	-0.1931	1.57	-0.19618	1.57	-0.0716
1.59	-0.19618	1.59	-0.1947	1.57	-0.19618	1.57	-0.0722
1.59	-0.19618	1.59	-0.1953	1.57	-0.19618	1.57	-0.0725
1.6	-0.19618	1.6	-0.1966	1.58	-0.19618	1.58	-0.0732
1.6	-0.19618	1.6	-0.1966	1.58	-0.19618	1.58	-0.0741
1.6	-0.19618	1.6	-0.1975	1.58	-0.19618	1.58	-0.0747
1.6	-0.19618	1.6	-0.1984	1.59	-0.19618	1.59	-0.0753
1.61	-0.19618	1.61	-0.1997	1.59	-0.19618	1.59	-0.076
1.61	-0.19618	1.61	-0.2006	1.59	-0.19618	1.59	-0.0769
1.61	-0.19618	1.61	-0.2018	1.59	-0.19618	1.59	-0.0772
1.61	-0.19618	1.61	-0.2024	1.6	-0.19618	1.6	-0.0775
1.62	-0.19618	1.62	-0.2031	1.6	-0.19618	1.6	-0.0784
1.62	-0.19618	1.62	-0.2043	1.6	-0.19618	1.6	-0.0803
1.62	-0.19618	1.62	-0.2049	1.6	-0.19618	1.6	-0.0803
1.63	-0.19618	1.63	-0.2059	1.61	-0.19618	1.61	-0.0812
1.63	-0.19618	1.63	-0.2062	1.61	-0.19618	1.61	-0.0812
1.63	-0.19618	1.63	-0.2068	1.61	-0.19618	1.61	-0.0818
1.63	-0.19618	1.63	-0.2077	1.62	-0.19618	1.62	-0.0828
1.64	-0.19618	1.64	-0.2083	1.62	-0.19618	1.62	-0.0831
1.64	-0.19618	1.64	-0.2093	1.62	-0.19618	1.62	-0.084
1.64	-0.19618	1.64	-0.2108	1.62	-0.19618	1.62	-0.0843
1.65	-0.19618	1.65	-0.2108	1.63	-0.19618	1.63	-0.0853
1.65	-0.19618	1.65	-0.2117	1.63	-0.19618	1.63	-0.0862
1.65	-0.19618	1.65	-0.2124	1.63	-0.19618	1.63	-0.0865
1.65	-0.19618	1.65	-0.2133	1.64	-0.19618	1.64	-0.0868
1.66	-0.19745	1.66	-0.2136	1.64	-0.19745	1.64	-0.0868
1.66	-0.19618	1.66	-0.2139	1.64	-0.19618	1.64	-0.0874
1.66	-0.19618	1.66	-0.2152	1.64	-0.19618	1.64	-0.088
1.66	-0.19618	1.66	-0.2155	1.65	-0.19618	1.65	-0.0893
1.67	-0.19618	1.67	-0.2173	1.65	-0.19618	1.65	-0.0896
1.67	-0.19618	1.67	-0.2173	1.65	-0.19618	1.65	-0.0902
1.67	-0.19618	1.67	-0.2186	1.65	-0.19618	1.65	-0.0902
1.68	-0.19618	1.68	-0.2189	1.66	-0.19618	1.66	-0.0911
1.68	-0.19618	1.68	-0.2192	1.66	-0.19618	1.66	-0.0911
1.68	-0.19618	1.68	-0.2204	1.66	-0.19618	1.66	-0.0927
1.68	-0.19745	1.68	-0.2207	1.67	-0.19745	1.67	-0.0927
1.69	-0.19745	1.69	-0.2214	1.67	-0.19745	1.67	-0.0936
1.69	-0.19618	1.69	-0.2214	1.67	-0.19618	1.67	-0.0939
1.69	-0.19618	1.69	-0.222	1.67	-0.19618	1.67	-0.0942
1.7	-0.19618	1.7	-0.2232	1.68	-0.19618	1.68	-0.0961
1.7	-0.19618	1.7	-0.2241	1.68	-0.19618	1.68	-0.0964
1.7	-0.19618	1.7	-0.2241	1.68	-0.19618	1.68	-0.0964
1.7	-0.19618	1.7	-0.2248	1.69	-0.19618	1.69	-0.0967
1.71	-0.19618	1.71	-0.2254	1.69	-0.19618	1.69	-0.0977
1.71	-0.19618	1.71	-0.226	1.69	-0.19618	1.69	-0.098
1.71	-0.19618	1.71	-0.2266	1.69	-0.19618	1.69	-0.0983
1.71	-0.19618	1.71	-0.2272	1.7	-0.19618	1.7	-0.0989
1.72	-0.19618	1.72	-0.2276	1.7	-0.19618	1.7	-0.0995
1.72	-0.19618	1.72	-0.2269	1.7	-0.19618	1.7	-0.0995
1.72	-0.19618	1.72	-0.2282	1.7	-0.19618	1.7	-0.1001
1.73	-0.19618	1.73	-0.2288	1.71	-0.19618	1.71	-0.1011
1.73	-0.19618	1.73	-0.2297	1.71	-0.19618	1.71	-0.1011
1.73	-0.19618	1.73	-0.23	1.71	-0.19618	1.71	-0.1011
1.73	-0.19618	1.73	-0.2307	1.72	-0.19618	1.72	-0.102
1.74	-0.19618	1.74	-0.2307	1.72	-0.19618	1.72	-0.1039
1.74	-0.19618	1.74	-0.231	1.72	-0.19618	1.72	-0.1039
1.74	-0.19618	1.74	-0.231	1.72	-0.19618	1.72	-0.1042
1.75	-0.19618	1.75	-0.231	1.73	-0.19618	1.73	-0.1042
1.75	-0.19618	1.75	-0.2313	1.73	-0.19618	1.73	-0.1045
1.75	-0.19618	1.75	-0.2316	1.73	-0.19618	1.73	-0.1051
1.75	-0.19618	1.75	-0.2322	1.74	-0.19618	1.74	-0.1057
1.76	-0.19618	1.76	-0.2325	1.74	-0.19618	1.74	-0.1066
1.76	-0.19618	1.76	-0.2328	1.74	-0.19618	1.74	-0.107
1.76	-0.19618	1.76	-0.2334	1.74	-0.19618	1.74	-0.1076
1.76	-0.19618	1.76	-0.2344	1.75	-0.19618	1.75	-0.1079
1.77	-0.19745	1.77	-0.2341	1.75	-0.19745	1.75	-0.1085
1.77	-0.19618	1.77	-0.2344	1.75	-0.19618	1.75	-0.1101
1.77	-0.19618	1.77	-0.2359	1.75	-0.19618	1.75	-0.111
1.78	-0.19618	1.78	-0.2359	1.76	-0.19618	1.76	-0.1113
1.78	-0.19618	1.78	-0.2356	1.76	-0.19618	1.76	-0.1119
1.78	-0.19618	1.78	-0.2365	1.76	-0.19618	1.76	-0.1119
1.78	-0.19618	1.78	-0.2369	1.77	-0.19618	1.77	-0.1138
1.79	-0.19618	1.79	-0.2378	1.77	-0.19618	1.77	-0.1141
1.79	-0.19618	1.79	-0.2381	1.77	-0.19618	1.77	-0.1144
1.79	-0.19618	1.79	-0.2393	1.77	-0.19618	1.77	-0.1147
1.8	-0.19618	1.8	-0.2393	1.78	-0.19618	1.78	-0.1153
1.8	-0.19618	1.8	-0.2396	1.78	-0.19618	1.78	-0.1156
1.8	-0.19618	1.8	-0.2403	1.78	-0.19618	1.78	-0.1156
1.8	-0.19618	1.8	-0.2403	1.79	-0.19618	1.79	-0.1166
1.81	-0.19618	1.81	-0.2406	1.79	-0.19618	1.79	-0.1169
1.81	-0.19618	1.81	-0.2406	1.79	-0.19618	1.79	-0.1184
1.81	-0.19618	1.81	-0.2406	1.79	-0.19618	1.79	-0.119
1.81	-0.19618	1.81	-0.2418	1.8	-0.19618	1.8	-0.1194
1.82	-0.19618	1.82	-0.2427	1.8	-0.19618	1.8	-0.12
1.82	-0.19618	1.82	-0.2424	1.8	-0.19618	1.8	-0.1209
1.82	-0.19618	1.82	-0.2437	1.8	-0.19618	1.8	-0.1209
1.83	-0.19618	1.83	-0.2427	1.81	-0.19618	1.81	-0.1212
1.83	-0.19618	1.83	-0.2437	1.81	-0.19618	1.81	-0.1225
1.83	-0.19618	1.83	-0.244	1.81	-0.19618	1.81	-0.1234
1.83	-0.19618	1.83	-0.2443	1.82	-0.19618	1.82	-0.1237
1.84	-0.19618	1.84	-0.2446	1.82	-0.19618	1.82	-0.1246
1.84	-0.19618	1.84	-0.2452	1.82	-0.19618	1.82	-0.1249
1.84	-0.19618	1.84	-0.2458	1.82	-0.19618	1.82	-0.1252
1.85	-0.19618	1.85	-0.2468	1.83	-0.19618	1.83	-0.1262
1.85	-0.19618	1.85	-0.2468	1.83	-0.19618	1.83	-0.1265
1.85	-0.19618	1.85	-0.2471	1.83	-0.19618	1.83	-0.1274
1.85	-0.19618	1.85	-0.2474	1.84	-0.19618	1.84	-0.1277
1.86	-0.19618	1.86	-0.2477	1.84	-0.19618	1.84	-0.1287
1.86	-0.19618	1.86	-0.248	1.84	-0.19618	1.84	-0.129
1.86	-0.19618	1.86	-0.2483	1.84	-0.19618	1.84	-0.1296
1.86	-0.19618	1.86	-0.248	1.85	-0.19618	1.85	-0.1299
1.87	-0.19618	1.87	-0.2489	1.85	-0.19618	1.85	-0.1302
1.87	-0.19618	1.87	-0.2489	1.85	-0.19618	1.85	-0.1308
1.87	-0.19618	1.87	-0.2496	1.85	-0.19618	1.85	-0.1314
1.88	-0.19618	1.88	-0.2499	1.86	-0.19618	1.86	-0.1321
1.88	-0.19618	1.88	-0.2502	1.86	-0.19618	1.86	-0.1324
1.88	-0.19618	1.88	-0.2508	1.86	-0.19618	1.86	-0.1333
1.88	-0.19618	1.88	-0.2511	1.87	-0.19618	1.87	-0.1349
1.89	-0.19618	1.89	-0.252	1.87	-0.19618	1.87	-0.1352
1.89	-0.19745	1.89	-0.2524	1.87	-0.19745	1.87	-0.1361
1.89	-0.19618	1.89	-0.2527	1.87	-0.19618	1.87	-0.1364
1.9	-0.19745	1.9	-0.253	1.88	-0.19745	1.88	-0.1364
1.9	-0.19618	1.9	-0.2533	1.88	-0.19618	1.88	-0.137
1.9	-0.19618	1.9	-0.2533	1.88	-0.19618	1.88	-0.1383
1.9	-0.19618	1.9	-0.2539	1.89	-0.19618	1.89	-0.1386
1.91	-0.19618	1.91	-0.2545	1.89	-0.19618	1.89	-0.1395
1.91	-0.19618	1.91	-0.2545	1.89	-0.19618	1.89	-0.1401
1.91	-0.19618	1.91	-0.2548	1.89	-0.19618	1.89	-0.1404
1.91	-0.19618	1.91	-0.2555	1.9	-0.19618	1.9	-0.1411
1.92	-0.19618	1.92	-0.2555	1.9	-0.19618	1.9	-0.142
1.92	-0.19618	1.92	-0.2558	1.9	-0.19618	1.9	-0.1417
1.92	-0.19618	1.92	-0.2564	1.9	-0.19618	1.9	-0.1426
1.93	-0.19745	1.93	-0.2564	1.91	-0.19745	1.91	-0.1429
1.93	-0.19618	1.93	-0.2573	1.91	-0.19618	1.91	-0.1435
1.93	-0.19618	1.93	-0.257	1.91	-0.19618	1.91	-0.1448
1.93	-0.19618	1.93	-0.2576	1.92	-0.19618	1.92	-0.1454
1.94	-0.19618	1.94	-0.2573	1.92	-0.19618	1.92	-0.1457
1.94	-0.19618	1.94	-0.2576	1.92	-0.19618	1.92	-0.146
1.94	-0.19618	1.94	-0.2579	1.92	-0.19618	1.92	-0.1466
1.95	-0.19618	1.95	-0.2586	1.93	-0.19618	1.93	-0.1463
1.95	-0.19745	1.95	-0.2589	1.93	-0.19745	1.93	-0.1469
1.95	-0.19745	1.95	-0.2598	1.93	-0.19745	1.93	-0.1482
1.95	-0.19618	1.95	-0.2601	1.94	-0.19618	1.94	-0.1485
1.96	-0.19618	1.96	-0.2598	1.94	-0.19618	1.94	-0.1488
1.96	-0.19618	1.96	-0.2607	1.94	-0.19618	1.94	-0.15
1.96	-0.19618	1.96	-0.2617	1.94	-0.19618	1.94	-0.1507
1.96	-0.19618	1.96	-0.2617	1.95	-0.19618	1.95	-0.1507
1.97	-0.19618	1.97	-0.262	1.95	-0.19618	1.95	-0.151
1.97	-0.19618	1.97	-0.262	1.95	-0.19618	1.95	-0.151
1.97	-0.19618	1.97	-0.2623	1.95	-0.19618	1.95	-0.1522
1.98	-0.19618	1.98	-0.2626	1.96	-0.19618	1.96	-0.1528
1.98	-0.19618	1.98	-0.2626	1.96	-0.19618	1.96	-0.1531
1.98	-0.19618	1.98	-0.2635	1.96	-0.19618	1.96	-0.1544
1.98	-0.19618	1.98	-0.2632	1.97	-0.19618	1.97	-0.155
1.99	-0.19618	1.99	-0.2641	1.97	-0.19618	1.97	-0.1553
1.99	-0.19618	1.99	-0.2648	1.97	-0.19618	1.97	-0.1559
1.99	-0.19618	1.99	-0.2648	1.97	-0.19618	1.97	-0.1556
2	-0.19618	2	-0.2654	1.98	-0.19618	1.98	-0.1566
2	-0.19618	2	-0.2654	1.98	-0.19618	1.98	-0.1569
2	-0.19618	2	-0.2654	1.98	-0.19618	1.98	-0.1575
2	-0.19618	2	-0.266	1.99	-0.19618	1.99	-0.1578
2.01	-0.19618	2.01	-0.266	1.99	-0.19618	1.99	-0.1594
2.01	-0.19618	2.01	-0.266	1.99	-0.19618	1.99	-0.16
2.01	-0.19618	2.01	-0.2663	1.99	-0.19618	1.99	-0.16
2.01	-0.19618	2.01	-0.2663	2	-0.19618	2	-0.1606
2.02	-0.19618	2.02	-0.2672	2	-0.19618	2	-0.1612
2.02	-0.19618	2.02	-0.2675	2	-0.19618	2	-0.1621
2.02	-0.19618	2.02	-0.2682	2	-0.19618	2	-0.1621
2.03	-0.19618	2.03	-0.2685	2.01	-0.19618	2.01	-0.1628
2.03	-0.19618	2.03	-0.2685	2.01	-0.19618	2.01	-0.1625
2.03	-0.19618	2.03	-0.2691	2.01	-0.19618	2.01	-0.1631
2.03	-0.19618	2.03	-0.2694	2.02	-0.19618	2.02	-0.1634
2.04	-0.19618	2.04	-0.27	2.02	-0.19618	2.02	-0.164
2.04	-0.19618	2.04	-0.27	2.02	-0.19618	2.02	-0.1643
2.04	-0.19618	2.04	-0.2703	2.02	-0.19618	2.02	-0.1646
2.05	-0.19618	2.05	-0.2703	2.03	-0.19618	2.03	-0.1652
2.05	-0.19618	2.05	-0.2703	2.03	-0.19618	2.03	-0.1656
2.05	-0.19618	2.05	-0.271	2.03	-0.19618	2.03	-0.1656
2.05	-0.19618	2.05	-0.2713	2.04	-0.19618	2.04	-0.1656
2.06	0.50701	2.06	-0.2719	2.04	0.50701	2.04	-0.1426
2.06	0.50701	2.06	-0.2722	2.04	0.50701	2.04	-0.1426
2.06	0.50701	2.06	-0.2722	2.05	0.50701	2.05	-0.1349
2.06	0.50701	2.06	-0.2728	2.05	0.50701	2.05	-0.1293
2.07	0.50701	2.07	-0.2728	2.05	0.50701	2.05	-0.1252
2.07	0.50701	2.07	-0.2728	2.05	0.50701	2.05	-0.12
2.07	0.50701	2.07	-0.2728	2.06	0.50701	2.06	-0.1163
2.08	0.50701	2.08	-0.1966	2.06	0.50701	2.06	-0.1122
2.08	0.50701	2.08	-0.1978	2.06	0.50701	2.06	-0.1088
2.08	0.50701	2.08	-0.173	2.07	0.50701	2.07	-0.1048
2.09	0.50701	2.09	-0.1563	2.07	0.50701	2.07	-0.1026
2.09	0.50701	2.09	-0.1392	2.07	0.50701	2.07	-0.1001
2.09	0.50701	2.09	-0.1283	2.07	0.50701	2.07	-0.0973
2.1	0.50701	2.1	-0.115	2.08	0.50701	2.08	-0.0949
2.1	0.50701	2.1	-0.1063	2.08	0.50701	2.08	-0.0915
2.1	0.50701	2.1	-0.0967	2.08	0.50701	2.08	-0.0893
2.1	0.50701	2.1	-0.0899	2.09	0.50701	2.09	-0.0862
2.11	0.50701	2.11	-0.0825	2.09	0.50701	2.09	-0.0837
2.11	0.50701	2.11	-0.0729	2.09	0.50701	2.09	-0.0803
2.11	0.50701	2.11	-0.0667	2.09	0.50701	2.09	-0.0775
2.11	0.50701	2.11	-0.0586	2.1	0.50701	2.1	-0.075
2.12	0.50701	2.12	-0.0527	2.1	0.50701	2.1	-0.0716
2.12	0.50701	2.12	-0.045	2.1	0.50701	2.1	-0.0698
2.12	0.50701	2.12	-0.0403	2.1	0.50701	2.1	-0.0673
2.13	0.50701	2.13	-0.0332	2.11	0.50701	2.11	-0.0657
2.13	0.50701	2.13	-0.0291	2.11	0.50701	2.11	-0.0626
2.13	0.50701	2.13	-0.0245	2.11	0.50701	2.11	-0.0598
2.13	0.50701	2.13	-0.0174	2.12	0.50701	2.12	-0.0577
2.14	0.50701	2.14	-0.013	2.12	0.50701	2.12	-0.0555
2.14	0.50701	2.14	-0.0068	2.12	0.50701	2.12	-0.0536
2.14	0.50701	2.14	-0.0025	2.12	0.50701	2.12	-0.0512
2.15	0.50701	2.15	0.0025	2.13	0.50701	2.13	-0.0484
2.15	0.50701	2.15	0.0071	2.13	0.50701	2.13	-0.0462
2.15	0.50701	2.15	0.0127	2.13	0.50701	2.13	-0.0443
2.15	0.50701	2.15	0.0164	2.14	0.50701	2.14	-0.0425
2.16	0.50701	2.16	0.0205	2.14	0.50701	2.14	-0.0403
2.16	0.50701	2.16	0.0251	2.14	0.50701	2.14	-0.0394
2.16	0.50701	2.16	0.0298	2.14	0.50701	2.14	-0.0369
2.16	0.50701	2.16	0.0344	2.15	0.50701	2.15	-0.035
2.17	0.50701	2.17	0.0372	2.15	0.50701	2.15	-0.0326
2.17	0.50701	2.17	0.0422	2.15	0.50701	2.15	-0.0313
2.17	0.50701	2.17	0.0456	2.15	0.50701	2.15	-0.0295
2.18	0.50701	2.18	0.0487	2.16	0.50701	2.16	-0.0267
2.18	0.50701	2.18	0.053	2.16	0.50701	2.16	-0.0254
2.18	0.50701	2.18	0.0567	2.16	0.50701	2.16	-0.0233
2.18	0.50701	2.18	0.0614	2.17	0.50701	2.17	-0.0217
2.19	0.50701	2.19	0.0645	2.17	0.50701	2.17	-0.0186
2.19	0.50701	2.19	0.0682	2.17	0.50701	2.17	-0.0171
2.19	0.50701	2.19	0.0716	2.17	0.50701	2.17	-0.0152
2.2	0.50701	2.2	0.0753	2.18	0.50701	2.18	-0.0136
2.2	0.50701	2.2	0.0784	2.18	0.50701	2.18	-0.0109
2.2	0.50701	2.2	0.0818	2.18	0.50701	2.18	-0.0093
2.2	0.50701	2.2	0.0853	2.19	0.50701	2.19	-0.0081
2.21	0.50701	2.21	0.088	2.19	0.50701	2.19	-0.0056
2.21	0.50701	2.21	0.0915	2.19	0.50701	2.19	-0.0037
2.21	0.50701	2.21	0.0939	2.19	0.50701	2.19	-0.0019
2.21	0.50701	2.21	0.0961	2.2	0.50701	2.2	-0.0003
2.22	0.50701	2.22	0.0986	2.2	0.50701	2.2	0.0019
2.22	0.50701	2.22	0.0998	2.2	0.50701	2.2	0.0025
2.22	0.50701	2.22	0.1023	2.2	0.50701	2.2	0.0053
2.23	0.50701	2.23	0.1039	2.21	0.50701	2.21	0.0068
2.23	0.50701	2.23	0.1063	2.21	0.50701	2.21	0.0078
2.23	0.50701	2.23	0.1079	2.21	0.50701	2.21	0.0105
2.23	0.50701	2.23	0.1107	2.22	0.50701	2.22	0.0118
2.24	0.50701	2.24	0.1119	2.22	0.50701	2.22	0.0136
2.24	0.50701	2.24	0.1147	2.22	0.50701	2.22	0.0161
2.24	0.50701	2.24	0.1166	2.22	0.50701	2.22	0.0174
2.25	0.50701	2.25	0.1178	2.23	0.50701	2.23	0.0195
2.25	0.50701	2.25	0.1197	2.23	0.50701	2.23	0.0208
2.25	0.50701	2.25	0.1209	2.23	0.50701	2.23	0.0229
2.25	0.50701	2.25	0.1221	2.24	0.50701	2.24	0.0242
2.26	0.50701	2.26	0.124	2.24	0.50701	2.24	0.0264
2.26	0.50701	2.26	0.1262	2.24	0.50701	2.24	0.0285
2.26	0.50701	2.26	0.1268	2.24	0.50701	2.24	0.0304
2.26	0.50701	2.26	0.1287	2.25	0.50701	2.25	0.0319
2.27	0.50701	2.27	0.1299	2.25	0.50701	2.25	0.0332
2.27	0.50701	2.27	0.1311	2.25	0.50701	2.25	0.0344
2.27	0.50701	2.27	0.1327	2.25	0.50701	2.25	0.036
2.28	0.50701	2.28	0.1333	2.26	0.50701	2.26	0.0391
2.28	0.50701	2.28	0.1349	2.26	0.50701	2.26	0.04
2.28	0.50701	2.28	0.1364	2.26	0.50701	2.26	0.0415
2.28	0.50701	2.28	0.1373	2.27	0.50701	2.27	0.0428
2.29	0.50701	2.29	0.1389	2.27	0.50701	2.27	0.045
2.29	0.50701	2.29	0.1398	2.27	0.50701	2.27	0.0468
2.29	0.50701	2.29	0.1411	2.27	0.50701	2.27	0.0474
2.3	0.50701	2.3	0.1423	2.28	0.50701	2.28	0.0487
2.3	0.50701	2.3	0.1442	2.28	0.50701	2.28	0.0508
2.3	0.50701	2.3	0.1451	2.28	0.50701	2.28	0.0536
2.3	0.50701	2.3	0.1463	2.29	0.50701	2.29	0.0552
2.31	0.50701	2.31	0.1466	2.29	0.50701	2.29	0.0574
2.31	0.50701	2.31	0.1479	2.29	0.50701	2.29	0.0589
2.31	0.50701	2.31	0.1491	2.29	0.50701	2.29	0.0601
2.31	0.50701	2.31	0.1497	2.3	0.50701	2.3	0.0626
2.32	0.50701	2.32	0.1513	2.3	0.50701	2.3	0.0639
2.32	0.50701	2.32	0.1522	2.3	0.50701	2.3	0.066
2.32	0.50701	2.32	0.1528	2.3	0.50701	2.3	0.067
2.33	0.50701	2.33	0.1538	2.31	0.50701	2.31	0.0694
2.33	0.50701	2.33	0.155	2.31	0.50701	2.31	0.0704
2.33	0.50701	2.33	0.1559	2.31	0.50701	2.31	0.0722
2.33	0.50701	2.33	0.1566	2.32	0.50701	2.32	0.0741
2.34	0.50573	2.34	0.1581	2.32	0.50573	2.32	0.075
2.34	0.50701	2.34	0.159	2.32	0.50701	2.32	0.0781
2.34	0.50701	2.34	0.16	2.32	0.50701	2.32	0.0797
2.35	0.50701	2.35	0.1612	2.33	0.50701	2.33	0.0815
2.35	0.50701	2.35	0.1615	2.33	0.50701	2.33	0.0834
2.35	0.50701	2.35	0.1618	2.33	0.50701	2.33	0.0846
2.35	0.50701	2.35	0.1621	2.34	0.50701	2.34	0.0865
2.36	0.50701	2.36	0.1637	2.34	0.50701	2.34	0.089
2.36	0.50701	2.36	0.1637	2.34	0.50701	2.34	0.0899
2.36	0.50701	2.36	0.1646	2.34	0.50701	2.34	0.0911
2.36	0.50701	2.36	0.1652	2.35	0.50701	2.35	0.0939
2.37	0.50701	2.37	0.1659	2.35	0.50701	2.35	0.0942
2.37	0.50701	2.37	0.1662	2.35	0.50701	2.35	0.0961
2.37	0.50701	2.37	0.1665	2.35	0.50701	2.35	0.097
2.38	0.50701	2.38	0.1665	2.36	0.50701	2.36	0.0986
2.38	0.50701	2.38	0.1668	2.36	0.50701	2.36	0.0998
2.38	0.50701	2.38	0.168	2.36	0.50701	2.36	0.1014
2.38	0.50701	2.38	0.1677	2.37	0.50701	2.37	0.1029
2.39	0.50701	2.39	0.169	2.37	0.50701	2.37	0.1039
2.39	0.50701	2.39	0.1687	2.37	0.50701	2.37	0.1057
2.39	0.50701	2.39	0.169	2.37	0.50701	2.37	0.1076
2.4	0.50701	2.4	0.1693	2.38	0.50701	2.38	0.1094
2.4	0.50701	2.4	0.1699	2.38	0.50701	2.38	0.1107
2.4	0.50701	2.4	0.1699	2.38	0.50701	2.38	0.1125
2.4	0.50701	2.4	0.1699	2.39	0.50701	2.39	0.1147
2.41	0.50701	2.41	0.1705	2.39	0.50701	2.39	0.1159
2.41	0.50701	2.41	0.1708	2.39	0.50701	2.39	0.1178
2.41	0.50701	2.41	0.1711	2.39	0.50701	2.39	0.1187
2.41	0.50701	2.41	0.1711	2.4	0.50701	2.4	0.12
2.42	0.50701	2.42	0.1714	2.4	0.50701	2.4	0.1209
2.42	0.50701	2.42	0.1721	2.4	0.50701	2.4	0.1228
2.42	0.50701	2.42	0.1721	2.4	0.50701	2.4	0.1243
2.43	0.50701	2.43	0.1724	2.41	0.50701	2.41	0.1252
2.43	0.50701	2.43	0.1727	2.41	0.50701	2.41	0.1271
2.43	0.50701	2.43	0.173	2.41	0.50701	2.41	0.1283
2.43	0.50701	2.43	0.173	2.42	0.50701	2.42	0.1296
2.44	0.50701	2.44	0.1733	2.42	0.50701	2.42	0.1308
2.44	0.50701	2.44	0.1736	2.42	0.50701	2.42	0.1314
2.44	0.50701	2.44	0.1739	2.42	0.50701	2.42	0.1324
2.45	0.50701	2.45	0.1739	2.43	0.50701	2.43	0.1339
2.45	0.50701	2.45	0.1739	2.43	0.50701	2.43	0.1349
2.45	0.50701	2.45	0.1739	2.43	0.50701	2.43	0.1361
2.45	0.50701	2.45	0.1745	2.44	0.50701	2.44	0.1373
2.46	0.50701	2.46	0.1742	2.44	0.50701	2.44	0.1386
2.46	0.50701	2.46	0.1745	2.44	0.50701	2.44	0.1389
2.46	0.50701	2.46	0.1749	2.44	0.50701	2.44	0.1401
2.46	0.50701	2.46	0.1749	2.45	0.50701	2.45	0.1414
2.47	0.50701	2.47	0.1755	2.45	0.50701	2.45	0.1414
2.47	0.50701	2.47	0.1758	2.45	0.50701	2.45	0.1429
2.47	0.50701	2.47	0.1758	2.45	0.50701	2.45	0.1438
2.48	0.50701	2.48	0.1758	2.46	0.50701	2.46	0.1442
2.48	0.50701	2.48	0.1761	2.46	0.50701	2.46	0.1445
2.48	0.50828	2.48	0.1758	2.46	0.50828	2.46	0.1451
2.48	0.50701	2.48	0.1767	2.47	0.50701	2.47	0.146
2.49	0.50701	2.49	0.1767	2.47	0.50701	2.47	0.146
2.49	0.50701	2.49	0.1767	2.47	0.50701	2.47	0.1466
2.49	0.50701	2.49	0.1767	2.47	0.50701	2.47	0.1473
2.5	0.50701	2.5	0.1767	2.48	0.50701	2.48	0.1479
2.5	0.50701	2.5	0.1767	2.48	0.50701	2.48	0.1479
2.5	0.50701	2.5	0.1767	2.48	0.50701	2.48	0.1482
2.5	0.50701	2.5	0.1767	2.49	0.50701	2.49	0.1491
2.51	0.50701	2.51	0.1773	2.49	0.50701	2.49	0.1494
2.51	0.50701	2.51	0.1773	2.49	0.50701	2.49	0.1497
2.51	0.50701	2.51	0.1776	2.49	0.50701	2.49	0.15
2.51	0.50701	2.51	0.1776	2.5	0.50701	2.5	0.1504
2.52	0.50701	2.52	0.178	2.5	0.50701	2.5	0.1504
2.52	0.50701	2.52	0.178	2.5	0.50701	2.5	0.1507
2.52	0.50701	2.52	0.178	2.5	0.50701	2.5	0.1507
2.53	0.50701	2.53	0.1786	2.51	0.50701	2.51	0.151
2.53	0.50701	2.53	0.1792	2.51	0.50701	2.51	0.1513
2.53	0.50701	2.53	0.1789	2.51	0.50701	2.51	0.1516
2.53	0.50701	2.53	0.1789	2.52	0.50701	2.52	0.1525
2.54	0.50701	2.54	0.1795	2.52	0.50701	2.52	0.1525
2.54	0.50701	2.54	0.1798	2.52	0.50701	2.52	0.1525
2.54	0.50701	2.54	0.1801	2.52	0.50701	2.52	0.1531
2.55	0.50701	2.55	0.1804	2.53	0.50701	2.53	0.1544
2.55	0.50701	2.55	0.1804	2.53	0.50701	2.53	0.1541
2.55	0.50701	2.55	0.1807	2.53	0.50701	2.53	0.1544
2.55	0.50701	2.55	0.1814	2.54	0.50701	2.54	0.1544
2.56	0.50701	2.56	0.182	2.54	0.50701	2.54	0.155
2.56	0.50701	2.56	0.182	2.54	0.50701	2.54	0.1553
2.56	0.50701	2.56	0.1823	2.54	0.50701	2.54	0.1553
2.56	0.50701	2.56	0.1823	2.54	0.50701	2.54	0.1553
2.57	0.50701	2.57	0.1826	2.54	0.50701	2.54	0.1559
2.57	0.50701	2.57	0.1826	2.54	0.50701	2.54	0.1563
2.57	0.50701	2.57	0.1832	2.55	0.50701	2.55	0.1563
2.57	0.50701	2.57	0.1832	2.55	0.50701	2.55	0.1572
2.57	0.50701	2.57	0.1832	2.55	0.50701	2.55	0.1572
2.57	0.50701	2.57	0.1838	2.56	0.50701	2.56	0.1572
2.58	0.50701	2.58	0.1842	2.56	0.50701	2.56	0.1572
2.58	0.50701	2.58	0.1842	2.56	0.50701	2.56	0.1578
2.58	0.50701	2.58	0.1842	2.56	0.50701	2.56	0.1578
2.59	0.50701	2.59	0.1845	2.57	0.50701	2.57	0.1581
2.59	0.50701	2.59	0.1848	2.57	0.50701	2.57	0.1581
2.59	0.50701	2.59	0.1851	2.57	0.50701	2.57	0.1584
2.59	0.50701	2.59	0.1851	2.58	0.50701	2.58	0.1587
2.6	0.50701	2.6	0.1851	2.58	0.50701	2.58	0.1584
2.6	0.50701	2.6	0.1851	2.58	0.50701	2.58	0.1587
2.6	0.50701	2.6	0.186	2.58	0.50701	2.58	0.1594
2.61	0.50701	2.61	0.186	2.59	0.50701	2.59	0.1597
2.61	0.50701	2.61	0.186	2.59	0.50701	2.59	0.16
2.61	0.50701	2.61	0.186	2.59	0.50701	2.59	0.1597
2.61	0.50701	2.61	0.186	2.59	0.50701	2.59	0.1594
2.62	0.50701	2.62	0.1866	2.6	0.50701	2.6	0.1594
2.62	0.50701	2.62	0.1869	2.6	0.50701	2.6	0.16
2.62	0.50701	2.62	0.1869	2.6	0.50701	2.6	0.16
2.62	0.50701	2.62	0.1869	2.61	0.50701	2.61	0.1603
2.63	0.50701	2.63	0.1869	2.61	0.50701	2.61	0.1606
2.63	0.50701	2.63	0.1876	2.61	0.50701	2.61	0.1606
2.63	0.50701	2.63	0.1876	2.61	0.50701	2.61	0.1609
2.64	0.50701	2.64	0.1876	2.62	0.50701	2.62	0.1609
2.64	0.50701	2.64	0.1876	2.62	0.50701	2.62	0.1609
2.64	0.50701	2.64	0.1879	2.62	0.50701	2.62	0.1609
2.64	0.50701	2.64	0.1882	2.63	0.50701	2.63	0.1609
2.65	0.50701	2.65	0.1888	2.63	0.50701	2.63	0.1612
2.65	0.50701	2.65	0.1882	2.63	0.50701	2.63	0.1615
2.65	0.50701	2.65	0.1888	2.63	0.50701	2.63	0.1618
2.66	0.50701	2.66	0.1888	2.64	0.50701	2.64	0.1618
2.66	0.50701	2.66	0.1888	2.64	0.50701	2.64	0.1618
2.66	0.50701	2.66	0.1888	2.64	0.50701	2.64	0.1625
2.66	0.50701	2.66	0.1888	2.64	0.50701	2.64	0.1625
2.67	0.50701	2.67	0.1888	2.65	0.50701	2.65	0.1625
2.67	0.50701	2.67	0.1888	2.65	0.50701	2.65	0.1628
2.67	0.50701	2.67	0.1888	2.65	0.50701	2.65	0.1628
2.67	0.50701	2.67	0.1888	2.66	0.50701	2.66	0.1625
2.68	0.50701	2.68	0.1891	2.66	0.50701	2.66	0.1628
2.68	0.50701	2.68	0.1897	2.66	0.50701	2.66	0.1634
2.68	0.50701	2.68	0.1897	2.66	0.50701	2.66	0.1631
2.69	0.50701	2.69	0.1904	2.67	0.50701	2.67	0.1637
2.69	0.50701	2.69	0.19	2.67	0.50701	2.67	0.1637
2.69	0.50701	2.69	0.1907	2.67	0.50701	2.67	0.164
2.69	0.50701	2.69	0.1907	2.68	0.50701	2.68	0.1643
2.7	0.50701	2.7	0.1907	2.68	0.50701	2.68	0.1646
2.7	0.50701	2.7	0.1913	2.68	0.50701	2.68	0.1643
2.7	0.50701	2.7	0.1916	2.68	0.50701	2.68	0.1646
2.71	0.50701	2.71	0.1916	2.69	0.50701	2.69	0.1646
2.71	0.50701	2.71	0.1916	2.69	0.50701	2.69	0.1646
2.71	0.50701	2.71	0.1916	2.69	0.50701	2.69	0.1649
2.71	0.50701	2.71	0.1916	2.69	0.50701	2.69	0.1649
2.72	0.50701	2.72	0.1916	2.7	0.50701	2.7	0.1649
2.72	0.50701	2.72	0.1916	2.7	0.50701	2.7	0.1652
2.72	0.50701	2.72	0.1919	2.7	0.50701	2.7	0.1656
2.72	0.50701	2.72	0.1919	2.71	0.50701	2.71	0.1652
2.73	0.50701	2.73	0.1922	2.71	0.50701	2.71	0.1656
2.73	0.50701	2.73	0.1922	2.71	0.50701	2.71	0.1656
2.73	0.50701	2.73	0.1925	2.71	0.50701	2.71	0.1656
2.74	0.50701	2.74	0.1928	2.72	0.50701	2.72	0.1659
2.74	0.50701	2.74	0.1928	2.72	0.50701	2.72	0.1662
2.74	0.50701	2.74	0.1928	2.72	0.50701	2.72	0.1662
2.74	0.50701	2.74	0.1928	2.73	0.50701	2.73	0.1665
2.75	0.50701	2.75	0.1931	2.73	0.50701	2.73	0.1674
2.75	0.50701	2.75	0.1931	2.73	0.50701	2.73	0.1668
2.75	0.50701	2.75	0.1935	2.73	0.50701	2.73	0.1668
2.76	0.50701	2.76	0.1935	2.74	0.50701	2.74	0.1668
2.76	0.50701	2.76	0.1938	2.74	0.50701	2.74	0.1671
2.76	0.50701	2.76	0.1935	2.74	0.50701	2.74	0.1668
2.76	0.50701	2.76	0.1935	2.74	0.50701	2.74	0.1674
2.77	0.50701	2.77	0.1938	2.75	0.50701	2.75	0.1674
2.77	0.50701	2.77	0.1941	2.75	0.50701	2.75	0.1677
2.77	0.50701	2.77	0.1944	2.75	0.50701	2.75	0.1674
2.77	0.50701	2.77	0.1944	2.76	0.50701	2.76	0.168
2.78	0.50701	2.78	0.1947	2.76	0.50701	2.76	0.1677
2.78	0.50701	2.78	0.1953	2.76	0.50701	2.76	0.168
2.78	0.50701	2.78	0.1953	2.76	0.50701	2.76	0.1683
2.79	0.50701	2.79	0.1953	2.77	0.50701	2.77	0.168
2.79	0.50701	2.79	0.1959	2.77	0.50701	2.77	0.1683
2.79	0.50701	2.79	0.1956	2.77	0.50701	2.77	0.1683
2.79	0.50701	2.79	0.1962	2.78	0.50701	2.78	0.1687
2.8	0.50701	2.8	0.1962	2.78	0.50701	2.78	0.1683
2.8	0.50701	2.8	0.1962	2.78	0.50701	2.78	0.169
2.8	0.50701	2.8	0.1962	2.78	0.50701	2.78	0.169
2.81	0.50701	2.81	0.1962	2.79	0.50701	2.79	0.1693
2.81	0.50701	2.81	0.1972	2.79	0.50701	2.79	0.1696
2.81	0.50701	2.81	0.1972	2.79	0.50701	2.79	0.1696
2.81	0.50701	2.81	0.1972	2.79	0.50701	2.79	0.1696
2.82	0.50701	2.82	0.1975	2.8	0.50701	2.8	0.1693
2.82	0.50701	2.82	0.1975	2.8	0.50701	2.8	0.1702
2.82	0.50701	2.82	0.1975	2.8	0.50701	2.8	0.1702
2.82	0.50701	2.82	0.1978	2.81	0.50701	2.81	0.1699
2.83	0.50701	2.83	0.1978	2.81	0.50701	2.81	0.1702
2.83	0.50701	2.83	0.1981	2.81	0.50701	2.81	0.1705
2.83	0.50701	2.83	0.1981	2.81	0.50701	2.81	0.1705
2.84	0.50701	2.84	0.1984	2.82	0.50701	2.82	0.1708
2.84	0.50701	2.84	0.1981	2.82	0.50701	2.82	0.1708
2.84	0.50573	2.84	0.1984	2.82	0.50573	2.82	0.1708
2.84	0.50701	2.84	0.199	2.83	0.50701	2.83	0.1711
2.85	0.50701	2.85	0.199	2.83	0.50701	2.83	0.1714
2.85	0.50701	2.85	0.199	2.83	0.50701	2.83	0.1714
2.85	0.50701	2.85	0.1993	2.83	0.50701	2.83	0.1711
2.86	0.50701	2.86	0.1993	2.84	0.50701	2.84	0.1721
2.86	0.50701	2.86	0.2	2.84	0.50701	2.84	0.1718
2.86	0.50701	2.86	0.1997	2.84	0.50701	2.84	0.1718
2.86	0.50701	2.86	0.2	2.84	0.50701	2.84	0.1721
2.87	0.50701	2.87	0.1997	2.85	0.50701	2.85	0.1721
2.87	0.50701	2.87	0.2	2.85	0.50701	2.85	0.1721
2.87	0.50701	2.87	0.2	2.85	0.50701	2.85	0.1724
2.87	0.50701	2.87	0.2	2.86	0.50701	2.86	0.1724
2.88	0.50701	2.88	0.2	2.86	0.50701	2.86	0.1724
2.88	0.50701	2.88	0.2	2.86	0.50701	2.86	0.1727
2.88	0.50701	2.88	0.2003	2.86	0.50701	2.86	0.1727
2.89	0.50701	2.89	0.2009	2.87	0.50701	2.87	0.1727
2.89	0.50701	2.89	0.2006	2.87	0.50701	2.87	0.1727
2.89	0.50701	2.89	0.2009	2.87	0.50701	2.87	0.1727
2.89	0.50701	2.89	0.2009	2.88	0.50701	2.88	0.173
2.9	0.50701	2.9	0.2009	2.88	0.50701	2.88	0.173
2.9	0.50701	2.9	0.2009	2.88	0.50701	2.88	0.173
2.9	0.50701	2.9	0.2015	2.88	0.50701	2.88	0.173
2.91	0.50701	2.91	0.2015	2.89	0.50701	2.89	0.173
2.91	0.50701	2.91	0.2018	2.89	0.50701	2.89	0.173
2.91	0.50701	2.91	0.2018	2.89	0.50701	2.89	0.173
2.91	0.50701	2.91	0.2018	2.89	0.50701	2.89	0.173
2.92	0.50701	2.92	0.2024	2.9	0.50701	2.9	0.173
2.92	0.50701	2.92	0.2021	2.9	0.50701	2.9	0.1736
2.92	0.50701	2.92	0.2028	2.9	0.50701	2.9	0.173
2.92	0.50701	2.92	0.2028	2.91	0.50701	2.91	0.1736
2.93	0.50701	2.93	0.2028	2.91	0.50701	2.91	0.1739
2.93	0.50701	2.93	0.2028	2.91	0.50701	2.91	0.1739
2.93	0.50701	2.93	0.2028	2.91	0.50701	2.91	0.1739
2.94	0.50701	2.94	0.2031	2.92	0.50701	2.92	0.1739
2.94	0.50701	2.94	0.2031	2.92	0.50701	2.92	0.1742
2.94	0.50701	2.94	0.2034	2.92	0.50701	2.92	0.1745
2.94	0.50701	2.94	0.2037	2.93	0.50701	2.93	0.1745
2.95	0.50701	2.95	0.2034	2.93	0.50701	2.93	0.1745
2.95	0.50701	2.95	0.2037	2.93	0.50701	2.93	0.1749
2.95	0.50701	2.95	0.2037	2.93	0.50701	2.93	0.1749
2.96	0.50701	2.96	0.204	2.94	0.50701	2.94	0.1749
2.96	0.50701	2.96	0.2043	2.94	0.50701	2.94	0.1749
2.96	0.50701	2.96	0.2046	2.94	0.50701	2.94	0.1749
2.96	0.50701	2.96	0.2043	2.94	0.50701	2.94	0.1749
2.97	0.50701	2.97	0.2046	2.95	0.50701	2.95	0.1752
2.97	0.50701	2.97	0.2046	2.95	0.50701	2.95	0.1752
2.97	0.50701	2.97	0.2046	2.95	0.50701	2.95	0.1755
2.97	0.50701	2.97	0.2046	2.96	0.50701	2.96	0.1758
2.98	0.50701	2.98	0.2046	2.96	0.50701	2.96	0.1755
2.98	0.50701	2.98	0.2046	2.96	0.50701	2.96	0.1755
2.98	0.50701	2.98	0.2046	2.96	0.50701	2.96	0.1755
2.99	0.50701	2.99	0.2052	2.97	0.50701	2.97	0.1752
2.99	0.50701	2.99	0.2052	2.97	0.50701	2.97	0.1752
2.99	0.50701	2.99	0.2049	2.97	0.50701	2.97	0.1755
2.99	0.50701	2.99	0.2055	2.98	0.50701	2.98	0.1755
3	0.50701	3	0.2055	2.98	0.50701	2.98	0.1758
3	0.50701	3	0.2055	2.98	0.50701	2.98	0.1758
3	0.50701	3	0.2065	2.98	0.50701	2.98	0.1758
3.01	0.50701	3.01	0.2065	2.99	0.50701	2.99	0.1758
3.01	0.50701	3.01	0.2068	2.99	0.50701	2.99	0.1758
3.01	0.50701	3.01	0.2071	2.99	0.50701	2.99	0.1758
3.01	0.50701	3.01	0.2074	2.99	0.50701	2.99	0.1758
3.02	0.50701	3.02	0.2074	3	0.50701	3	0.1758
3.02	0.50701	3.02	0.2074	3	0.50701	3	0.1758
3.02	0.50701	3.02	0.208	3	0.50701	3	0.1767
3.02	0.50701	3.02	0.2077	3.01	0.50701	3.01	0.1767
3.03	0.50701	3.03	0.2083	3.01	0.50701	3.01	0.1764
3.03	0.50701	3.03	0.2077	3.01	0.50701	3.01	0.1767
3.03	0.50701	3.03	0.208	3.01	0.50701	3.01	0.1767
3.04	0.50701	3.04	0.2077	3.02	0.50701	3.02	0.1767
3.04	0.50701	3.04	0.208	3.02	0.50701	3.02	0.1767
3.04	0.50701	3.04	0.2077	3.02	0.50701	3.02	0.1767
3.04	0.50701	3.04	0.208	3.03	0.50701	3.03	0.177
3.05	0.50701	3.05	0.208	3.03	0.50701	3.03	0.177
3.05	0.50701	3.05	0.2077	3.03	0.50701	3.03	0.1773
3.05	0.50701	3.05	0.2077	3.03	0.50701	3.03	0.1773
3.06	0.50701	3.06	0.208	3.04	0.50701	3.04	0.1767
3.06	0.50701	3.06	0.2083	3.04	0.50701	3.04	0.1767
3.06	-0.50701	3.06	0.209	3.04	-0.50701	3.04	0.151
3.06	-0.50701	3.06	0.2086	3.05	-0.50701	3.05	0.1473
3.07	-0.50701	3.07	0.2086	3.05	-0.50701	3.05	0.1389
3.07	-0.50701	3.07	0.2093	3.05	-0.50701	3.05	0.1311
3.07	-0.50701	3.07	0.2093	3.06	-0.50701	3.06	0.1262
3.07	-0.50701	3.07	0.2096	3.06	-0.50701	3.06	0.1215
3.08	-0.50701	3.08	0.2093	3.06	-0.50701	3.06	0.1181
3.08	-0.50701	3.08	0.2093	3.06	-0.50701	3.06	0.1141
3.08	-0.50701	3.08	0.2093	3.07	-0.50701	3.07	0.1097
3.09	-0.50701	3.09	0.1531	3.07	-0.50701	3.07	0.106
3.09	-0.50701	3.09	0.1531	3.07	-0.50701	3.07	0.1026
3.09	-0.50701	3.09	0.133	3.08	-0.50701	3.08	0.1004
3.1	-0.50701	3.1	0.1215	3.08	-0.50701	3.08	0.0989
3.1	-0.50701	3.1	0.1094	3.08	-0.50701	3.08	0.0955
3.1	-0.50701	3.1	0.1011	3.08	-0.50701	3.08	0.0942
3.11	-0.50701	3.11	0.0927	3.09	-0.50701	3.09	0.0902
3.11	-0.50701	3.11	0.0862	3.09	-0.50701	3.09	0.0884
3.11	-0.50701	3.11	0.0766	3.09	-0.50701	3.09	0.0856
3.11	-0.50701	3.11	0.0713	3.09	-0.50701	3.09	0.0837
3.12	-0.50701	3.12	0.0651	3.1	-0.50701	3.1	0.0812
3.12	-0.50701	3.12	0.0586	3.1	-0.50701	3.1	0.0781
3.12	-0.50701	3.12	0.0527	3.1	-0.50701	3.1	0.075
3.12	-0.50701	3.12	0.0468	3.11	-0.50701	3.11	0.0725
3.13	-0.50701	3.13	0.0419	3.11	-0.50701	3.11	0.071
3.13	-0.50701	3.13	0.0372	3.11	-0.50701	3.11	0.0688
3.13	-0.50701	3.13	0.0316	3.11	-0.50701	3.11	0.067
3.14	-0.50701	3.14	0.0273	3.12	-0.50701	3.12	0.0645
3.14	-0.50701	3.14	0.0223	3.12	-0.50701	3.12	0.0623
3.14	-0.50701	3.14	0.018	3.12	-0.50701	3.12	0.0605
3.14	-0.50701	3.14	0.0121	3.13	-0.50701	3.13	0.0589
3.15	-0.50701	3.15	0.0087	3.13	-0.50701	3.13	0.057
3.15	-0.50701	3.15	0.0028	3.13	-0.50701	3.13	0.0543
3.15	-0.50701	3.15	-0.0009	3.13	-0.50701	3.13	0.0521
3.16	-0.50701	3.16	-0.0047	3.14	-0.50701	3.14	0.049
3.16	-0.50701	3.16	-0.0093	3.14	-0.50701	3.14	0.0481
3.16	-0.50701	3.16	-0.0133	3.14	-0.50701	3.14	0.0471
3.16	-0.50701	3.16	-0.0177	3.14	-0.50701	3.14	0.0446
3.17	-0.50701	3.17	-0.0217	3.15	-0.50701	3.15	0.0434
3.17	-0.50701	3.17	-0.0257	3.15	-0.50701	3.15	0.0409
3.17	-0.50701	3.17	-0.0298	3.15	-0.50701	3.15	0.0397
3.17	-0.50701	3.17	-0.0326	3.16	-0.50701	3.16	0.0381
3.18	-0.50701	3.18	-0.0369	3.16	-0.50701	3.16	0.0357
3.18	-0.50701	3.18	-0.0394	3.16	-0.50701	3.16	0.0344
3.18	-0.50701	3.18	-0.0434	3.16	-0.50701	3.16	0.0332
3.19	-0.50701	3.19	-0.0462	3.17	-0.50701	3.17	0.031
3.19	-0.50701	3.19	-0.0512	3.17	-0.50701	3.17	0.0291
3.19	-0.50701	3.19	-0.0539	3.17	-0.50701	3.17	0.0282
3.19	-0.50701	3.19	-0.0583	3.18	-0.50701	3.18	0.0251
3.2	-0.50701	3.2	-0.062	3.18	-0.50701	3.18	0.0233
3.2	-0.50701	3.2	-0.0645	3.18	-0.50701	3.18	0.022
3.2	-0.50701	3.2	-0.0682	3.18	-0.50701	3.18	0.0208
3.21	-0.50701	3.21	-0.0704	3.19	-0.50701	3.19	0.0189
3.21	-0.50701	3.21	-0.0747	3.19	-0.50701	3.19	0.0167
3.21	-0.50701	3.21	-0.0791	3.19	-0.50701	3.19	0.0152
3.21	-0.50701	3.21	-0.0831	3.19	-0.50701	3.19	0.013
3.22	-0.50701	3.22	-0.0859	3.2	-0.50701	3.2	0.0121
3.22	-0.50701	3.22	-0.0887	3.2	-0.50701	3.2	0.0096
3.22	-0.50701	3.22	-0.0927	3.2	-0.50701	3.2	0.0081
3.22	-0.50701	3.22	-0.0952	3.21	-0.50701	3.21	0.0074
3.23	-0.50701	3.23	-0.0983	3.21	-0.50701	3.21	0.0056
3.23	-0.50701	3.23	-0.1011	3.21	-0.50701	3.21	0.004
3.23	-0.50701	3.23	-0.1045	3.21	-0.50701	3.21	0.0022
3.24	-0.50701	3.24	-0.107	3.22	-0.50701	3.22	-0.0003
3.24	-0.50701	3.24	-0.1116	3.22	-0.50701	3.22	-0.0016
3.24	-0.50701	3.24	-0.1141	3.22	-0.50701	3.22	-0.0037
3.24	-0.50701	3.24	-0.1163	3.23	-0.50701	3.23	-0.0053
3.25	-0.50701	3.25	-0.1203	3.23	-0.50701	3.23	-0.0065
3.25	-0.50701	3.25	-0.124	3.23	-0.50701	3.23	-0.0081
3.25	-0.50701	3.25	-0.1271	3.23	-0.50701	3.23	-0.0093
3.26	-0.50701	3.26	-0.1296	3.24	-0.50701	3.24	-0.0105
3.26	-0.50701	3.26	-0.1339	3.24	-0.50701	3.24	-0.0133
3.26	-0.50701	3.26	-0.1364	3.24	-0.50701	3.24	-0.0146
3.26	-0.50701	3.26	-0.1392	3.24	-0.50701	3.24	-0.0171
3.27	-0.50701	3.27	-0.1426	3.25	-0.50701	3.25	-0.0183
3.27	-0.50701	3.27	-0.1448	3.25	-0.50701	3.25	-0.0195
3.27	-0.50701	3.27	-0.1491	3.25	-0.50701	3.25	-0.0211
3.27	-0.50701	3.27	-0.151	3.26	-0.50701	3.26	-0.0229
3.28	-0.50701	3.28	-0.1547	3.26	-0.50701	3.26	-0.0239
3.28	-0.50701	3.28	-0.1584	3.26	-0.50701	3.26	-0.0257
3.28	-0.50701	3.28	-0.1615	3.26	-0.50701	3.26	-0.0273
3.29	-0.50701	3.29	-0.164	3.27	-0.50701	3.27	-0.0295
3.29	-0.50701	3.29	-0.1662	3.27	-0.50701	3.27	-0.0313
3.29	-0.50701	3.29	-0.1702	3.27	-0.50701	3.27	-0.0319
3.29	-0.50701	3.29	-0.1724	3.28	-0.50701	3.28	-0.0332
3.3	-0.50701	3.3	-0.1752	3.28	-0.50701	3.28	-0.0344
3.3	-0.50701	3.3	-0.178	3.28	-0.50701	3.28	-0.0363
3.3	-0.50701	3.3	-0.1807	3.28	-0.50701	3.28	-0.0384
3.31	-0.50701	3.31	-0.1848	3.29	-0.50701	3.29	-0.0403
3.31	-0.50701	3.31	-0.1866	3.29	-0.50701	3.29	-0.0412
3.31	-0.50701	3.31	-0.1897	3.29	-0.50701	3.29	-0.0428
3.31	-0.50701	3.31	-0.1922	3.29	-0.50701	3.29	-0.0434
3.32	-0.50701	3.32	-0.1966	3.3	-0.50701	3.3	-0.0453
3.32	-0.50701	3.32	-0.1975	3.3	-0.50701	3.3	-0.0465
3.32	-0.50701	3.32	-0.2015	3.3	-0.50701	3.3	-0.0481
3.32	-0.50701	3.32	-0.204	3.31	-0.50701	3.31	-0.0502
3.33	-0.50701	3.33	-0.2062	3.31	-0.50701	3.31	-0.0518
3.33	-0.50701	3.33	-0.2086	3.31	-0.50701	3.31	-0.0533
3.33	-0.50701	3.33	-0.2111	3.31	-0.50701	3.31	-0.0549
3.34	-0.50701	3.34	-0.2142	3.32	-0.50701	3.32	-0.0558
3.34	-0.50701	3.34	-0.2158	3.32	-0.50701	3.32	-0.058
3.34	-0.50701	3.34	-0.2198	3.32	-0.50701	3.32	-0.0589
3.34	-0.50701	3.34	-0.2214	3.33	-0.50701	3.33	-0.0605
3.35	-0.50701	3.35	-0.2245	3.33	-0.50701	3.33	-0.0632
3.35	-0.50701	3.35	-0.2266	3.33	-0.50701	3.33	-0.0642
3.35	-0.50701	3.35	-0.2285	3.33	-0.50701	3.33	-0.0657
3.36	-0.50701	3.36	-0.2316	3.34	-0.50701	3.34	-0.0676
3.36	-0.50701	3.36	-0.2319	3.34	-0.50701	3.34	-0.0691
3.36	-0.50701	3.36	-0.235	3.34	-0.50701	3.34	-0.0707
3.36	-0.50701	3.36	-0.2369	3.34	-0.50701	3.34	-0.0713
3.37	-0.50701	3.37	-0.24	3.35	-0.50701	3.35	-0.0729
3.37	-0.50701	3.37	-0.2412	3.35	-0.50701	3.35	-0.0753
3.37	-0.50701	3.37	-0.244	3.35	-0.50701	3.35	-0.0763
3.37	-0.50701	3.37	-0.2465	3.36	-0.50701	3.36	-0.0794
3.38	-0.50701	3.38	-0.2477	3.36	-0.50701	3.36	-0.0803
3.38	-0.50701	3.38	-0.2499	3.36	-0.50701	3.36	-0.0822
3.38	-0.50701	3.38	-0.2527	3.36	-0.50701	3.36	-0.0834
3.39	-0.50701	3.39	-0.2548	3.37	-0.50701	3.37	-0.0853
3.39	-0.50701	3.39	-0.2564	3.37	-0.50701	3.37	-0.0865
3.39	-0.50701	3.39	-0.2579	3.37	-0.50701	3.37	-0.0884
3.39	-0.50701	3.39	-0.2604	3.38	-0.50701	3.38	-0.0899
3.4	-0.50701	3.4	-0.2623	3.38	-0.50701	3.38	-0.0918
3.4	-0.50701	3.4	-0.2644	3.38	-0.50701	3.38	-0.093
3.4	-0.50701	3.4	-0.2657	3.38	-0.50701	3.38	-0.0946
3.41	-0.50573	3.41	-0.2672	3.39	-0.50573	3.39	-0.0964
3.41	-0.50701	3.41	-0.2694	3.39	-0.50701	3.39	-0.0977
3.41	-0.50701	3.41	-0.2713	3.39	-0.50701	3.39	-0.0995
3.41	-0.50701	3.41	-0.2725	3.39	-0.50701	3.39	-0.1001
3.42	-0.50701	3.42	-0.2747	3.4	-0.50701	3.4	-0.1017
3.42	-0.50701	3.42	-0.2765	3.4	-0.50701	3.4	-0.1032
3.42	-0.50701	3.42	-0.2784	3.4	-0.50701	3.4	-0.1042
3.42	-0.50701	3.42	-0.2799	3.41	-0.50701	3.41	-0.1054
3.43	-0.50701	3.43	-0.2818	3.41	-0.50701	3.41	-0.1076
3.43	-0.50701	3.43	-0.2837	3.41	-0.50701	3.41	-0.1088
3.43	-0.50701	3.43	-0.2849	3.41	-0.50701	3.41	-0.1107
3.44	-0.50701	3.44	-0.2874	3.42	-0.50701	3.42	-0.1125
3.44	-0.50701	3.44	-0.2886	3.42	-0.50701	3.42	-0.1141
3.44	-0.50701	3.44	-0.2905	3.42	-0.50701	3.42	-0.115
3.44	-0.50701	3.44	-0.292	3.43	-0.50701	3.43	-0.1166
3.45	-0.50701	3.45	-0.293	3.43	-0.50701	3.43	-0.1184
3.45	-0.50701	3.45	-0.2948	3.43	-0.50701	3.43	-0.1197
3.45	-0.50701	3.45	-0.2948	3.43	-0.50701	3.43	-0.1209
3.46	-0.50701	3.46	-0.2973	3.44	-0.50701	3.44	-0.1231
3.46	-0.50701	3.46	-0.2995	3.44	-0.50701	3.44	-0.1243
3.46	-0.50701	3.46	-0.3001	3.44	-0.50701	3.44	-0.1259
3.46	-0.50701	3.46	-0.3013	3.44	-0.50701	3.44	-0.1274
3.47	-0.50701	3.47	-0.3047	3.45	-0.50701	3.45	-0.1287
3.47	-0.50701	3.47	-0.3069	3.45	-0.50701	3.45	-0.1302
3.47	-0.50701	3.47	-0.3072	3.45	-0.50701	3.45	-0.1311
3.47	-0.50828	3.47	-0.3094	3.46	-0.50828	3.46	-0.1336
3.48	-0.50573	3.48	-0.3103	3.46	-0.50573	3.46	-0.1352
3.48	-0.50701	3.48	-0.3125	3.46	-0.50701	3.46	-0.1364
3.48	-0.50701	3.48	-0.3134	3.46	-0.50701	3.46	-0.138
3.49	-0.50701	3.49	-0.315	3.47	-0.50701	3.47	-0.1392
3.49	-0.50701	3.49	-0.3165	3.47	-0.50701	3.47	-0.1407
3.49	-0.50701	3.49	-0.3175	3.47	-0.50701	3.47	-0.142
3.49	-0.50701	3.49	-0.319	3.48	-0.50701	3.48	-0.1429
3.5	-0.50701	3.5	-0.3206	3.48	-0.50701	3.48	-0.1451
3.5	-0.50701	3.5	-0.3218	3.48	-0.50701	3.48	-0.1463
3.5	-0.50701	3.5	-0.3227	3.48	-0.50701	3.48	-0.1469
3.51	-0.50701	3.51	-0.3237	3.49	-0.50701	3.49	-0.1488
3.51	-0.50701	3.51	-0.3255	3.49	-0.50701	3.49	-0.1507
3.51	-0.50701	3.51	-0.3258	3.49	-0.50701	3.49	-0.1516
3.51	-0.50701	3.51	-0.3277	3.49	-0.50701	3.49	-0.1531
3.52	-0.50701	3.52	-0.3292	3.5	-0.50701	3.5	-0.1547
3.52	-0.50701	3.52	-0.3305	3.5	-0.50701	3.5	-0.1556
3.52	-0.50701	3.52	-0.332	3.5	-0.50701	3.5	-0.1569
3.52	-0.50701	3.52	-0.3333	3.51	-0.50701	3.51	-0.1587
3.53	-0.50701	3.53	-0.3342	3.51	-0.50701	3.51	-0.16
3.53	-0.50701	3.53	-0.3354	3.51	-0.50701	3.51	-0.1621
3.53	-0.50701	3.53	-0.3364	3.51	-0.50701	3.51	-0.1631
3.54	-0.50701	3.54	-0.3382	3.52	-0.50701	3.52	-0.1637
3.54	-0.50701	3.54	-0.3407	3.52	-0.50701	3.52	-0.1646
3.54	-0.50701	3.54	-0.341	3.52	-0.50701	3.52	-0.1656
3.54	-0.50701	3.54	-0.3426	3.53	-0.50701	3.53	-0.1674
3.55	-0.50701	3.55	-0.3435	3.53	-0.50701	3.53	-0.168
3.55	-0.50701	3.55	-0.3444	3.53	-0.50701	3.53	-0.1702
3.55	-0.50701	3.55	-0.346	3.53	-0.50701	3.53	-0.1718
3.56	-0.50701	3.56	-0.3466	3.54	-0.50701	3.54	-0.1724
3.56	-0.50701	3.56	-0.3478	3.54	-0.50701	3.54	-0.173
3.56	-0.50701	3.56	-0.3491	3.54	-0.50701	3.54	-0.1733
3.56	-0.50701	3.56	-0.3494	3.54	-0.50701	3.54	-0.1752
3.57	-0.50701	3.57	-0.3506	3.54	-0.50701	3.54	-0.1764
3.57	-0.50701	3.57	-0.3513	3.54	-0.50701	3.54	-0.177
3.57	-0.50701	3.57	-0.3522	3.55	-0.50701	3.55	-0.1786
3.57	-0.50701	3.57	-0.3531	3.55	-0.50701	3.55	-0.1792
3.58	-0.50701	3.58	-0.354	3.55	-0.50701	3.55	-0.1807
3.58	-0.50701	3.58	-0.3559	3.56	-0.50701	3.56	-0.1814
3.58	-0.50701	3.58	-0.3568	3.56	-0.50701	3.56	-0.1826
3.58	-0.50701	3.58	-0.3565	3.56	-0.50701	3.56	-0.1835
3.58	-0.50701	3.58	-0.3584	3.56	-0.50701	3.56	-0.1845
3.58	-0.50701	3.58	-0.3596	3.57	-0.50701	3.57	-0.186
3.59	-0.50701	3.59	-0.3602	3.57	-0.50701	3.57	-0.1866
3.59	-0.50701	3.59	-0.3602	3.57	-0.50701	3.57	-0.1869
3.59	-0.50701	3.59	-0.3606	3.57	-0.50701	3.57	-0.1879
3.59	-0.50701	3.59	-0.3615	3.58	-0.50701	3.58	-0.1882
3.6	-0.50701	3.6	-0.3612	3.58	-0.50701	3.58	-0.1891
3.6	-0.50701	3.6	-0.3615	3.58	-0.50701	3.58	-0.1904
3.6	-0.50701	3.6	-0.3627	3.59	-0.50701	3.59	-0.1907
3.61	-0.50701	3.61	-0.3621	3.59	-0.50701	3.59	-0.1916
3.61	-0.50701	3.61	-0.363	3.59	-0.50701	3.59	-0.1928
3.61	-0.50701	3.61	-0.364	3.59	-0.50701	3.59	-0.1935
3.61	-0.50828	3.61	-0.3643	3.6	-0.50828	3.6	-0.1944
3.62	-0.50701	3.62	-0.3646	3.6	-0.50701	3.6	-0.1956
3.62	-0.50701	3.62	-0.3649	3.6	-0.50701	3.6	-0.1962
3.62	-0.50828	3.62	-0.3661	3.61	-0.50828	3.61	-0.1975
3.62	-0.50701	3.62	-0.3658	3.61	-0.50701	3.61	-0.1981
3.63	-0.50701	3.63	-0.3668	3.61	-0.50701	3.61	-0.1987
3.63	-0.50701	3.63	-0.3668	3.61	-0.50701	3.61	-0.1987
3.63	-0.50701	3.63	-0.3668	3.62	-0.50701	3.62	-0.199
3.64	-0.50701	3.64	-0.3674	3.62	-0.50701	3.62	-0.2003
3.64	-0.50701	3.64	-0.3664	3.62	-0.50701	3.62	-0.2006
3.64	-0.50701	3.64	-0.3668	3.62	-0.50701	3.62	-0.2012
3.64	-0.50701	3.64	-0.3674	3.63	-0.50701	3.63	-0.2021
3.65	-0.50701	3.65	-0.3677	3.63	-0.50701	3.63	-0.2034
3.65	-0.50701	3.65	-0.3683	3.63	-0.50701	3.63	-0.2034
3.65	-0.50573	3.65	-0.3689	3.64	-0.50573	3.64	-0.204
3.66	-0.50828	3.66	-0.3692	3.64	-0.50828	3.64	-0.2049
3.66	-0.50701	3.66	-0.3689	3.64	-0.50701	3.64	-0.2055
3.66	-0.50701	3.66	-0.3692	3.64	-0.50701	3.64	-0.2062
3.66	-0.50701	3.66	-0.3695	3.65	-0.50701	3.65	-0.2065
3.67	-0.50701	3.67	-0.3705	3.65	-0.50701	3.65	-0.2074
3.67	-0.50701	3.67	-0.3705	3.65	-0.50701	3.65	-0.2074
3.67	-0.50701	3.67	-0.3711	3.66	-0.50701	3.66	-0.2083
3.67	-0.50701	3.67	-0.3705	3.66	-0.50701	3.66	-0.2086
3.68	-0.50701	3.68	-0.3714	3.66	-0.50701	3.66	-0.2093
3.68	-0.50701	3.68	-0.3711	3.66	-0.50701	3.66	-0.2102
3.68	-0.50701	3.68	-0.3711	3.67	-0.50701	3.67	-0.2114
3.69	-0.50701	3.69	-0.3717	3.67	-0.50701	3.67	-0.2114
3.69	-0.50701	3.69	-0.3717	3.67	-0.50701	3.67	-0.2121
3.69	-0.50701	3.69	-0.372	3.67	-0.50701	3.67	-0.2121
3.69	-0.50701	3.69	-0.3723	3.68	-0.50701	3.68	-0.2133
3.7	-0.50701	3.7	-0.3723	3.68	-0.50701	3.68	-0.2136
3.7	-0.50701	3.7	-0.3723	3.68	-0.50701	3.68	-0.2142
3.7	-0.50701	3.7	-0.3723	3.69	-0.50701	3.69	-0.2148
3.71	-0.50701	3.71	-0.3726	3.69	-0.50701	3.69	-0.2155
3.71	-0.50701	3.71	-0.373	3.69	-0.50701	3.69	-0.2161
3.71	-0.50701	3.71	-0.373	3.69	-0.50701	3.69	-0.2173
3.71	-0.50701	3.71	-0.3733	3.7	-0.50701	3.7	-0.2173
3.72	-0.50701	3.72	-0.3733	3.7	-0.50701	3.7	-0.2183
3.72	-0.50701	3.72	-0.3733	3.7	-0.50701	3.7	-0.2192
3.72	-0.50701	3.72	-0.3736	3.71	-0.50701	3.71	-0.2201
3.72	-0.50701	3.72	-0.3736	3.71	-0.50701	3.71	-0.2201
3.73	-0.50701	3.73	-0.3739	3.71	-0.50701	3.71	-0.2204
3.73	-0.50701	3.73	-0.3736	3.71	-0.50701	3.71	-0.2214
3.73	-0.50701	3.73	-0.3742	3.72	-0.50701	3.72	-0.2217
3.74	-0.50701	3.74	-0.3742	3.72	-0.50701	3.72	-0.222
3.74	-0.50701	3.74	-0.3742	3.72	-0.50701	3.72	-0.2226
3.74	-0.50701	3.74	-0.3742	3.72	-0.50701	3.72	-0.2229
3.74	-0.50828	3.74	-0.3748	3.73	-0.50828	3.73	-0.2235
3.75	-0.50701	3.75	-0.3748	3.73	-0.50701	3.73	-0.2241
3.75	-0.50828	3.75	-0.3751	3.73	-0.50828	3.73	-0.2251
3.75	-0.50828	3.75	-0.3751	3.74	-0.50828	3.74	-0.2254
3.76	-0.50701	3.76	-0.3751	3.74	-0.50701	3.74	-0.2257
3.76	-0.50701	3.76	-0.3751	3.74	-0.50701	3.74	-0.2257
3.76	-0.50701	3.76	-0.3754	3.74	-0.50701	3.74	-0.2272
3.76	-0.50701	3.76	-0.3757	3.75	-0.50701	3.75	-0.2279
3.77	-0.50701	3.77	-0.3757	3.75	-0.50701	3.75	-0.2276
3.77	-0.50701	3.77	-0.3764	3.75	-0.50701	3.75	-0.2291
3.77	-0.50701	3.77	-0.3764	3.76	-0.50701	3.76	-0.2291
3.77	-0.50701	3.77	-0.3767	3.76	-0.50701	3.76	-0.2288
3.78	-0.50701	3.78	-0.3767	3.76	-0.50701	3.76	-0.23
3.78	-0.50701	3.78	-0.3767	3.76	-0.50701	3.76	-0.2313
3.78	-0.50701	3.78	-0.3767	3.77	-0.50701	3.77	-0.231
3.79	-0.50701	3.79	-0.377	3.77	-0.50701	3.77	-0.2316
3.79	-0.50701	3.79	-0.377	3.77	-0.50701	3.77	-0.2319
3.79	-0.50701	3.79	-0.3773	3.77	-0.50701	3.77	-0.2328
3.79	-0.50701	3.79	-0.377	3.78	-0.50701	3.78	-0.2322
3.8	-0.50701	3.8	-0.377	3.78	-0.50701	3.78	-0.2322
3.8	-0.50701	3.8	-0.3773	3.78	-0.50701	3.78	-0.2331
3.8	-0.50701	3.8	-0.3773	3.79	-0.50701	3.79	-0.2334
3.81	-0.50701	3.81	-0.3776	3.79	-0.50701	3.79	-0.2341
3.81	-0.50701	3.81	-0.3779	3.79	-0.50701	3.79	-0.2344
3.81	-0.50701	3.81	-0.3782	3.79	-0.50701	3.79	-0.235
3.81	-0.50701	3.81	-0.3779	3.8	-0.50701	3.8	-0.2353
3.82	-0.50573	3.82	-0.3779	3.8	-0.50573	3.8	-0.2365
3.82	-0.50701	3.82	-0.3782	3.8	-0.50701	3.8	-0.2369
3.82	-0.50701	3.82	-0.3782	3.81	-0.50701	3.81	-0.2375
3.82	-0.50701	3.82	-0.3788	3.81	-0.50701	3.81	-0.2375
3.83	-0.50701	3.83	-0.3788	3.81	-0.50701	3.81	-0.2381
3.83	-0.50701	3.83	-0.3795	3.81	-0.50701	3.81	-0.239
3.83	-0.50701	3.83	-0.3798	3.82	-0.50701	3.82	-0.2403
3.84	-0.50701	3.84	-0.3801	3.82	-0.50701	3.82	-0.24
3.84	-0.50701	3.84	-0.3798	3.82	-0.50701	3.82	-0.2409
3.84	-0.50701	3.84	-0.3801	3.82	-0.50701	3.82	-0.2412
3.84	-0.50701	3.84	-0.3801	3.83	-0.50701	3.83	-0.2415
3.85	-0.50701	3.85	-0.3807	3.83	-0.50701	3.83	-0.2421
3.85	-0.50701	3.85	-0.3804	3.83	-0.50701	3.83	-0.2418
3.85	-0.50701	3.85	-0.3807	3.84	-0.50701	3.84	-0.2427
3.86	-0.50701	3.86	-0.3807	3.84	-0.50701	3.84	-0.2437
3.86	-0.50701	3.86	-0.3807	3.84	-0.50701	3.84	-0.244
3.86	-0.50701	3.86	-0.3813	3.84	-0.50701	3.84	-0.244
3.86	-0.50828	3.86	-0.3813	3.85	-0.50828	3.85	-0.2455
3.87	-0.50701	3.87	-0.381	3.85	-0.50701	3.85	-0.2452
3.87	-0.50701	3.87	-0.3816	3.85	-0.50701	3.85	-0.2452
3.87	-0.50701	3.87	-0.3816	3.86	-0.50701	3.86	-0.2458
3.87	-0.50701	3.87	-0.3823	3.86	-0.50701	3.86	-0.2474
3.88	-0.50701	3.88	-0.3819	3.86	-0.50701	3.86	-0.248
3.88	-0.50701	3.88	-0.3826	3.86	-0.50701	3.86	-0.2486
3.88	-0.50701	3.88	-0.3816	3.87	-0.50701	3.87	-0.2486
3.89	-0.50701	3.89	-0.3816	3.87	-0.50701	3.87	-0.2483
3.89	-0.50828	3.89	-0.3826	3.87	-0.50828	3.87	-0.2489
3.89	-0.50701	3.89	-0.3826	3.87	-0.50701	3.87	-0.2502
3.89	-0.50701	3.89	-0.3823	3.88	-0.50701	3.88	-0.2502
3.9	-0.50701	3.9	-0.3829	3.88	-0.50701	3.88	-0.2508
3.9	-0.50701	3.9	-0.3829	3.88	-0.50701	3.88	-0.2514
3.9	-0.50701	3.9	-0.3835	3.89	-0.50701	3.89	-0.252
3.91	-0.50701	3.91	-0.3832	3.89	-0.50701	3.89	-0.2527
3.91	-0.50701	3.91	-0.3841	3.89	-0.50701	3.89	-0.2539
3.91	-0.50701	3.91	-0.3844	3.89	-0.50701	3.89	-0.2539
3.91	-0.50701	3.91	-0.3844	3.9	-0.50701	3.9	-0.2542
3.92	-0.50701	3.92	-0.3847	3.9	-0.50701	3.9	-0.2545
3.92	-0.50701	3.92	-0.3847	3.9	-0.50701	3.9	-0.2551
3.92	-0.50701	3.92	-0.385	3.91	-0.50701	3.91	-0.2561
3.92	-0.50701	3.92	-0.385	3.91	-0.50701	3.91	-0.2564
3.93	-0.50701	3.93	-0.3854	3.91	-0.50701	3.91	-0.2567
3.93	-0.50701	3.93	-0.3854	3.91	-0.50701	3.91	-0.2567
3.93	-0.50701	3.93	-0.3854	3.92	-0.50701	3.92	-0.2573
3.94	-0.50701	3.94	-0.3854	3.92	-0.50701	3.92	-0.2579
3.94	-0.50701	3.94	-0.3854	3.92	-0.50701	3.92	-0.2582
3.94	-0.50701	3.94	-0.386	3.92	-0.50701	3.92	-0.2586
3.94	-0.50701	3.94	-0.386	3.93	-0.50701	3.93	-0.2586
3.95	-0.50701	3.95	-0.3832	3.93	-0.50701	3.93	-0.2589
3.95	-0.50701	3.95	-0.3819	3.93	-0.50701	3.93	-0.2595
3.95	-0.50701	3.95	-0.381	3.94	-0.50701	3.94	-0.2598
3.96	-0.50701	3.96	-0.3804	3.94	-0.50701	3.94	-0.261
3.96	-0.50701	3.96	-0.3804	3.94	-0.50701	3.94	-0.2607
3.96	-0.50701	3.96	-0.3801	3.94	-0.50701	3.94	-0.262
3.96	-0.50701	3.96	-0.3795	3.95	-0.50701	3.95	-0.2626
3.97	-0.50701	3.97	-0.3792	3.95	-0.50701	3.95	-0.2632
3.97	-0.50701	3.97	-0.3785	3.95	-0.50701	3.95	-0.2635
3.97	-0.50701	3.97	-0.3751	3.96	-0.50701	3.96	-0.2638
3.97	-0.50701	3.97	-0.3742	3.96	-0.50701	3.96	-0.2641
3.98	-0.50701	3.98	-0.3736	3.96	-0.50701	3.96	-0.2651
3.98	-0.50701	3.98	-0.3739	3.96	-0.50701	3.96	-0.2651
3.98	-0.50701	3.98	-0.3736	3.97	-0.50701	3.97	-0.266
3.99	-0.50701	3.99	-0.3736	3.97	-0.50701	3.97	-0.2657
3.99	-0.50701	3.99	-0.3733	3.97	-0.50701	3.97	-0.2669
3.99	-0.50701	3.99	-0.3726	3.97	-0.50701	3.97	-0.2669
3.99	-0.50573	3.99	-0.373	3.98	-0.50573	3.98	-0.2672
4	-0.50701	4	-0.373	3.98	-0.50701	3.98	-0.2675
4	-0.50701	4	-0.3726	3.98	-0.50701	3.98	-0.2675
4	-0.50573	4	-0.3726	3.99	-0.50573	3.99	-0.2679
4.01	-0.50701	4.01	-0.373	3.99	-0.50701	3.99	-0.2682
4.01	-0.50701	4.01	-0.373	3.99	-0.50701	3.99	-0.2688
4.01	-0.50701	4.01	-0.373	3.99	-0.50701	3.99	-0.2697
4.01	-0.50701	4.01	-0.3733	4	-0.50701	4	-0.2703
4.02	-0.50701	4.02	-0.3733	4	-0.50701	4	-0.2703
4.02	-0.50701	4.02	-0.373	4	-0.50701	4	-0.271
4.02	-0.50701	4.02	-0.3733	4.01	-0.50701	4.01	-0.2713
4.02	-0.50701	4.02	-0.3733	4.01	-0.50701	4.01	-0.2716
4.03	-0.50701	4.03	-0.3733	4.01	-0.50701	4.01	-0.2722
4.03	-0.50701	4.03	-0.3736	4.01	-0.50701	4.01	-0.2719
4.03	-0.50701	4.03	-0.3736	4.02	-0.50701	4.02	-0.2731
4.04	-0.50701	4.04	-0.3736	4.02	-0.50701	4.02	-0.2737
4.04	-0.50701	4.04	-0.3739	4.02	-0.50701	4.02	-0.2741
4.04	-0.50701	4.04	-0.3739	4.02	-0.50701	4.02	-0.2744
4.04	-0.50701	4.04	-0.3742	4.03	-0.50701	4.03	-0.275
4.05	-0.50701	4.05	-0.3736	4.03	-0.50701	4.03	-0.2756
4.05	-0.50701	4.05	-0.3739	4.03	-0.50701	4.03	-0.2762
4.05	-0.50701	4.05	-0.3739	4.04	-0.50701	4.04	-0.2762
4.06	-0.50701	4.06	-0.3739	4.04	-0.50701	4.04	-0.2762
4.06	-0.50701	4.06	-0.3742	4.04	-0.50701	4.04	-0.2765
4.06	-0.50701	4.06	-0.3742	4.04	-0.50701	4.04	-0.2765
4.06	0.99873	4.06	-0.3742	4.05	0.99873	4.05	-0.2269
4.07	0.99873	4.07	-0.3742	4.05	0.99873	4.05	-0.2269
4.07	1	4.07	-0.3742	4.06	1	4.06	-0.2099
4.07	1	4.07	-0.3745	4.06	1	4.06	-0.1975
4.07	0.99873	4.07	-0.3745	4.06	0.99873	4.06	-0.1879
4.08	1	4.08	-0.3748	4.06	1	4.06	-0.1767
4.08	0.99873	4.08	-0.3748	4.07	0.99873	4.07	-0.1699
4.08	1	4.08	-0.3748	4.07	1	4.07	-0.1615
4.09	0.99873	4.09	-0.3745	4.07	0.99873	4.07	-0.1544
4.09	0.99873	4.09	-0.3745	4.07	0.99873	4.07	-0.1469
4.09	0.99873	4.09	-0.3745	4.08	0.99873	4.08	-0.1414
4.1	0.99873	4.1	-0.283	4.08	0.99873	4.08	-0.1361
4.1	0.99873	4.1	-0.283	4.08	0.99873	4.08	-0.129
4.1	0.99873	4.1	-0.2601	4.09	0.99873	4.09	-0.1246
4.11	0.99873	4.11	-0.2443	4.09	0.99873	4.09	-0.1175
4.11	0.99873	4.11	-0.2294	4.09	0.99873	4.09	-0.1132
4.11	1	4.11	-0.2201	4.09	1	4.09	-0.1073
4.11	0.99873	4.11	-0.2074	4.1	0.99873	4.1	-0.1029
4.12	0.99873	4.12	-0.199	4.1	0.99873	4.1	-0.0995
4.12	0.99873	4.12	-0.1907	4.1	0.99873	4.1	-0.0946
4.12	1	4.12	-0.1857	4.11	1	4.11	-0.0905
4.12	1	4.12	-0.1807	4.11	1	4.11	-0.0853
4.13	0.99873	4.13	-0.1733	4.11	0.99873	4.11	-0.0818
4.13	0.99873	4.13	-0.1671	4.11	0.99873	4.11	-0.076
4.13	0.99873	4.13	-0.1603	4.12	0.99873	4.12	-0.0716
4.14	0.99873	4.14	-0.1547	4.12	0.99873	4.12	-0.0673
4.14	0.99873	4.14	-0.1473	4.12	0.99873	4.12	-0.0639
4.14	0.99873	4.14	-0.1423	4.12	0.99873	4.12	-0.0598
4.14	1	4.14	-0.1367	4.13	1	4.13	-0.0555
4.15	0.99873	4.15	-0.1274	4.13	0.99873	4.13	-0.0518
4.15	0.99873	4.15	-0.1184	4.13	0.99873	4.13	-0.0474
4.15	0.99873	4.15	-0.0899	4.14	0.99873	4.14	-0.0437
4.16	1	4.16	-0.0921	4.14	1	4.14	-0.04
4.16	0.99873	4.16	-0.0986	4.14	0.99873	4.14	-0.0369
4.16	1	4.16	-0.0955	4.14	1	4.14	-0.0329
4.16	1	4.16	-0.0896	4.15	1	4.15	-0.0301
4.17	0.99873	4.17	-0.0849	4.15	0.99873	4.15	-0.0267
4.17	0.99873	4.17	-0.08	4.15	0.99873	4.15	-0.0226
4.17	0.99873	4.17	-0.0719	4.16	0.99873	4.16	-0.0195
4.17	0.99873	4.17	-0.0676	4.16	0.99873	4.16	-0.0155
4.18	0.99873	4.18	-0.0589	4.16	0.99873	4.16	-0.0121
4.18	1	4.18	-0.0524	4.16	1	4.16	-0.0081
4.18	1	4.18	-0.0428	4.17	1	4.17	-0.005
4.19	0.99873	4.19	-0.0363	4.17	0.99873	4.17	-0.0019
4.19	0.99873	4.19	-0.0267	4.17	0.99873	4.17	0.0009
4.19	0.99873	4.19	-0.0186	4.17	0.99873	4.17	0.0043
4.19	0.99873	4.19	-0.0093	4.18	0.99873	4.18	0.0078
4.2	1	4.2	0.0016	4.18	1	4.18	0.0112
4.2	0.99873	4.2	0.0102	4.18	0.99873	4.18	0.0149
4.2	0.99873	4.2	0.0245	4.19	0.99873	4.19	0.018
4.21	0.99873	4.21	0.0344	4.19	0.99873	4.19	0.0217
4.21	0.99873	4.21	0.0465	4.19	0.99873	4.19	0.0242
4.21	0.99873	4.21	0.0549	4.19	0.99873	4.19	0.0273
4.21	0.99873	4.21	0.0636	4.2	0.99873	4.2	0.0316
4.22	0.99873	4.22	0.0753	4.2	0.99873	4.2	0.0338
4.22	0.99873	4.22	0.0837	4.2	0.99873	4.2	0.0375
4.22	0.99873	4.22	0.0927	4.21	0.99873	4.21	0.0403
4.22	0.99873	4.22	0.098	4.21	0.99873	4.21	0.0428
4.23	0.99873	4.23	0.1048	4.21	0.99873	4.21	0.0459
4.23	0.99873	4.23	0.1107	4.21	0.99873	4.21	0.0477
4.23	1	4.23	0.1163	4.22	1	4.22	0.0518
4.24	1	4.24	0.1225	4.22	1	4.22	0.0552
4.24	1	4.24	0.1277	4.22	1	4.22	0.0592
4.24	1	4.24	0.1333	4.22	1	4.22	0.0614
4.24	0.99873	4.24	0.138	4.23	0.99873	4.23	0.0651
4.25	0.99873	4.25	0.1435	4.23	0.99873	4.23	0.0679
4.25	0.99873	4.25	0.1473	4.23	0.99873	4.23	0.071
4.25	1	4.25	0.1516	4.24	1	4.24	0.0741
4.26	1	4.26	0.1553	4.24	1	4.24	0.0778
4.26	0.99873	4.26	0.1594	4.24	0.99873	4.24	0.0809
4.26	0.99873	4.26	0.1634	4.24	0.99873	4.24	0.0837
4.26	1	4.26	0.1665	4.25	1	4.25	0.0874
4.27	0.99873	4.27	0.1705	4.25	0.99873	4.25	0.0896
4.27	0.99873	4.27	0.1736	4.25	0.99873	4.25	0.0936
4.27	0.99873	4.27	0.1767	4.26	0.99873	4.26	0.0952
4.27	0.99873	4.27	0.1786	4.26	0.99873	4.26	0.098
4.28	0.99873	4.28	0.1829	4.26	0.99873	4.26	0.1004
4.28	0.99873	4.28	0.1857	4.26	0.99873	4.26	0.1029
4.28	0.99873	4.28	0.1873	4.27	0.99873	4.27	0.106
4.29	0.99873	4.29	0.19	4.27	0.99873	4.27	0.1088
4.29	1	4.29	0.1919	4.27	1	4.27	0.1125
4.29	0.99873	4.29	0.1947	4.27	0.99873	4.27	0.1156
4.29	0.99873	4.29	0.1972	4.28	0.99873	4.28	0.1184
4.3	1	4.3	0.1997	4.28	1	4.28	0.12
4.3	0.99873	4.3	0.2018	4.28	0.99873	4.28	0.1237
4.3	0.99873	4.3	0.204	4.29	0.99873	4.29	0.1256
4.31	1	4.31	0.2052	4.29	1	4.29	0.1283
4.31	1	4.31	0.2071	4.29	1	4.29	0.1311
4.31	0.99873	4.31	0.208	4.29	0.99873	4.29	0.133
4.31	0.99873	4.31	0.2105	4.3	0.99873	4.3	0.1355
4.32	0.99873	4.32	0.2121	4.3	0.99873	4.3	0.1376
4.32	0.99873	4.32	0.2139	4.3	0.99873	4.3	0.1404
4.32	0.99873	4.32	0.2155	4.31	0.99873	4.31	0.1426
4.32	1	4.32	0.2173	4.31	1	4.31	0.1448
4.33	1	4.33	0.2192	4.31	1	4.31	0.1463
4.33	0.99873	4.33	0.2204	4.31	0.99873	4.31	0.1479
4.33	0.99873	4.33	0.2217	4.32	0.99873	4.32	0.15
4.34	0.99873	4.34	0.2232	4.32	0.99873	4.32	0.1516
4.34	0.99873	4.34	0.2238	4.32	0.99873	4.32	0.1547
4.34	0.99873	4.34	0.2257	4.32	0.99873	4.32	0.1556
4.34	0.99873	4.34	0.2276	4.33	0.99873	4.33	0.1581
4.35	0.99873	4.35	0.2288	4.33	0.99873	4.33	0.1594
4.35	1	4.35	0.2297	4.33	1	4.33	0.1609
4.35	0.99873	4.35	0.2307	4.34	0.99873	4.34	0.1628
4.36	0.99873	4.36	0.2319	4.34	0.99873	4.34	0.164
4.36	0.99873	4.36	0.2325	4.34	0.99873	4.34	0.1652
4.36	0.99873	4.36	0.2331	4.34	0.99873	4.34	0.1671
4.36	0.99873	4.36	0.2341	4.35	0.99873	4.35	0.1687
4.37	0.99873	4.37	0.2353	4.35	0.99873	4.35	0.1699
4.37	0.99873	4.37	0.2353	4.35	0.99873	4.35	0.1718
4.37	0.99873	4.37	0.2359	4.36	0.99873	4.36	0.1727
4.37	1	4.37	0.2365	4.36	1	4.36	0.1733
4.38	0.99873	4.38	0.2372	4.36	0.99873	4.36	0.1749
4.38	0.99873	4.38	0.2372	4.36	0.99873	4.36	0.1755
4.38	0.99873	4.38	0.2381	4.37	0.99873	4.37	0.1767
4.39	0.99873	4.39	0.2393	4.37	0.99873	4.37	0.1773
4.39	0.99873	4.39	0.2393	4.37	0.99873	4.37	0.1789
4.39	0.99873	4.39	0.2403	4.37	0.99873	4.37	0.1801
4.39	0.99873	4.39	0.2409	4.38	0.99873	4.38	0.1814
4.4	1	4.4	0.2409	4.38	1	4.38	0.1826
4.4	0.99873	4.4	0.2409	4.38	0.99873	4.38	0.1832
4.4	1	4.4	0.2421	4.39	1	4.39	0.1848
4.41	0.99873	4.41	0.2434	4.39	0.99873	4.39	0.1854
4.41	0.99873	4.41	0.244	4.39	0.99873	4.39	0.1863
4.41	0.99873	4.41	0.2443	4.39	0.99873	4.39	0.1879
4.41	0.99873	4.41	0.2446	4.4	0.99873	4.4	0.1879
4.42	1	4.42	0.2452	4.4	1	4.4	0.1888
4.42	0.99873	4.42	0.2455	4.4	0.99873	4.4	0.1897
4.42	1	4.42	0.2462	4.41	1	4.41	0.1904
4.42	0.99873	4.42	0.2462	4.41	0.99873	4.41	0.1913
4.43	1	4.43	0.2465	4.41	1	4.41	0.1919
4.43	0.99873	4.43	0.2465	4.41	0.99873	4.41	0.1922
4.43	1	4.43	0.2471	4.42	1	4.42	0.1935
4.44	1	4.44	0.2477	4.42	1	4.42	0.1944
4.44	1	4.44	0.2483	4.42	1	4.42	0.1953
4.44	1	4.44	0.2483	4.42	1	4.42	0.1953
4.44	0.99873	4.44	0.2486	4.43	0.99873	4.43	0.1962
4.45	0.99873	4.45	0.2489	4.43	0.99873	4.43	0.1966
4.45	0.99873	4.45	0.2499	4.43	0.99873	4.43	0.1978
4.45	1	4.45	0.2493	4.44	1	4.44	0.1975
4.46	1	4.46	0.2502	4.44	1	4.44	0.1978
4.46	0.99873	4.46	0.2502	4.44	0.99873	4.44	0.1981
4.46	0.99873	4.46	0.2508	4.44	0.99873	4.44	0.1987
4.46	0.99873	4.46	0.2511	4.45	0.99873	4.45	0.199
4.47	0.99873	4.47	0.252	4.45	0.99873	4.45	0.199
4.47	0.99873	4.47	0.2524	4.45	0.99873	4.45	0.199
4.47	0.99873	4.47	0.253	4.46	0.99873	4.46	0.1993
4.47	0.99873	4.47	0.2533	4.46	0.99873	4.46	0.2
4.48	0.99873	4.48	0.2533	4.46	0.99873	4.46	0.2003
4.48	0.99873	4.48	0.2533	4.46	0.99873	4.46	0.2009
4.48	1	4.48	0.2539	4.47	1	4.47	0.2009
4.49	0.99873	4.49	0.2536	4.47	0.99873	4.47	0.2012
4.49	1	4.49	0.2542	4.47	1	4.47	0.2018
4.49	0.99873	4.49	0.2548	4.47	0.99873	4.47	0.2018
4.49	0.99873	4.49	0.2551	4.48	0.99873	4.48	0.2018
4.5	0.99873	4.5	0.2558	4.48	0.99873	4.48	0.2018
4.5	0.99873	4.5	0.2558	4.48	0.99873	4.48	0.2028
4.5	0.99873	4.5	0.2561	4.49	0.99873	4.49	0.2028
4.51	0.99873	4.51	0.2567	4.49	0.99873	4.49	0.2034
4.51	1	4.51	0.257	4.49	1	4.49	0.2034
4.51	0.99873	4.51	0.2576	4.49	0.99873	4.49	0.2037
4.51	0.99873	4.51	0.2579	4.5	0.99873	4.5	0.2037
4.52	1	4.52	0.2586	4.5	1	4.5	0.2037
4.52	0.99873	4.52	0.2586	4.5	0.99873	4.5	0.204
4.52	0.99873	4.52	0.2586	4.51	0.99873	4.51	0.2043
4.52	1	4.52	0.2592	4.51	1	4.51	0.2043
4.53	0.99873	4.53	0.2589	4.51	0.99873	4.51	0.2049
4.53	1	4.53	0.2586	4.51	1	4.51	0.2046
4.53	1	4.53	0.2589	4.52	1	4.52	0.2049
4.54	0.99873	4.54	0.2598	4.52	0.99873	4.52	0.2052
4.54	1	4.54	0.2598	4.52	1	4.52	0.2059
4.54	0.99873	4.54	0.261	4.52	0.99873	4.52	0.2065
4.54	0.99873	4.54	0.2613	4.53	0.99873	4.53	0.2065
4.55	1	4.55	0.2613	4.53	1	4.53	0.2068
4.55	0.99873	4.55	0.262	4.53	0.99873	4.53	0.2065
4.55	0.99873	4.55	0.2623	4.54	0.99873	4.54	0.2071
4.56	1	4.56	0.2623	4.54	1	4.54	0.2059
4.56	0.99873	4.56	0.2626	4.54	0.99873	4.54	0.2062
4.56	0.99873	4.56	0.2632	4.54	0.99873	4.54	0.2068
4.56	0.99873	4.56	0.2635	4.55	0.99873	4.55	0.2071
4.57	1	4.57	0.2638	4.55	1	4.55	0.2068
4.57	0.99873	4.57	0.2641		0.99873		0.2074
4.57	0.99873	4.57	0.2641	4.55	0.99873	4.55	0.2074
4.57	0.99873	4.57	0.2644	4.55	0.99873	4.55	0.2077
4.58	0.99873	4.58	0.2644	4.55	0.99873	4.55	0.2077
4.58	0.99873	4.58	0.2644	4.55	0.99873	4.55	0.2083
4.58	0.99873	4.58	0.2644	4.56	0.99873	4.56	0.2083
4.59	0.99873	4.59	0.2657	4.56	0.99873	4.56	0.2086
4.59	0.99873	4.59	0.2654	4.56	0.99873	4.56	0.2083
4.59	0.99873	4.59	0.2663	4.57	0.99873	4.57	0.2083
4.59	0.99873	4.59	0.266	4.57	0.99873	4.57	0.2083
4.59	0.99873	4.59	0.2669	4.57	0.99873	4.57	0.2083
	0.99873		0.2672	4.57	0.99873	4.57	0.2093
4.59	0.99873	4.59	0.2679	4.58	0.99873	4.58	0.2093
4.59	0.99873	4.59	0.2688	4.58	0.99873	4.58	0.2102
4.6	0.99873	4.6	0.2688	4.58	0.99873	4.58	0.2102
4.6	0.99873	4.6	0.2688	4.58	0.99873	4.58	0.2102
4.6	0.99873	4.6	0.2688	4.59	0.99873	4.59	0.2105
4.61	0.99873	4.61	0.2688	4.59	0.99873	4.59	0.2108
4.61	0.99873	4.61	0.2688	4.59	0.99873	4.59	0.2111
4.61	0.99873	4.61	0.2688	4.6	0.99873	4.6	0.2111
4.61	1	4.61	0.2697	4.6	1	4.6	0.2111
4.62	0.99873	4.62	0.27	4.6	0.99873	4.6	0.2114
4.62	0.99873	4.62	0.27	4.6	0.99873	4.6	0.2117
4.62	0.99873	4.62	0.271	4.61	0.99873	4.61	0.2121
4.62	0.99873	4.62	0.2716	4.61	0.99873	4.61	0.2121
4.63	0.99873	4.63	0.2716	4.61	0.99873	4.61	0.2121
4.63	0.99873	4.63	0.2716	4.62	0.99873	4.62	0.2121
4.63	0.99873	4.63	0.2716	4.62	0.99873	4.62	0.2121
4.64	0.99873	4.64	0.2725	4.62	0.99873	4.62	0.2121
4.64	0.99873	4.64	0.2728	4.62	0.99873	4.62	0.2127
4.64	0.99873	4.64	0.2731	4.63	0.99873	4.63	0.213
4.64	1	4.64	0.2737	4.63	1	4.63	0.2136
4.65	0.99873	4.65	0.2737	4.63	0.99873	4.63	0.2133
4.65	0.99873	4.65	0.2744	4.63	0.99873	4.63	0.2136
4.65	0.99873	4.65	0.2744	4.64	0.99873	4.64	0.2139
4.66	0.99873	4.66	0.2753	4.64	0.99873	4.64	0.2139
4.66	0.99873	4.66	0.2753	4.64	0.99873	4.64	0.2139
4.66	1	4.66	0.2753	4.65	1	4.65	0.2139
4.66	0.99873	4.66	0.2753	4.65	0.99873	4.65	0.2142
4.67	0.99873	4.67	0.2762	4.65	0.99873	4.65	0.2142
4.67	0.99873	4.67	0.2762	4.65	0.99873	4.65	0.2142
4.67	0.99873	4.67	0.2762	4.66	0.99873	4.66	0.2145
4.67	0.99873	4.67	0.2772	4.66	0.99873	4.66	0.2148
4.68	0.99873	4.68	0.2778	4.66	0.99873	4.66	0.2148
4.68	0.99873	4.68	0.2772	4.67	0.99873	4.67	0.2148
4.68	1	4.68	0.2778	4.67	1	4.67	0.2148
4.69	1.00127	4.69	0.2787	4.67	1.00127	4.67	0.2152
4.69	0.99873	4.69	0.2787	4.67	0.99873	4.67	0.2158
4.69	0.99873	4.69	0.2787	4.68	0.99873	4.68	0.2158
4.69	0.99873	4.69	0.2799	4.68	0.99873	4.68	0.2164
4.7	1	4.7	0.2796	4.68	1	4.68	0.217
4.7	0.99873	4.7	0.2803	4.68	0.99873	4.68	0.2167
4.7	0.99873	4.7	0.2803	4.69	0.99873	4.69	0.2167
4.71	1	4.71	0.2803	4.69	1	4.69	0.2167
4.71	1	4.71	0.2809	4.69	1	4.69	0.2167
4.71	1	4.71	0.2815	4.7	1	4.7	0.2167
4.71	0.99873	4.71	0.2818	4.7	0.99873	4.7	0.217
4.72	1	4.72	0.2815	4.7	1	4.7	0.2173
4.72	1	4.72	0.2818	4.7	1	4.7	0.2176
4.72	1	4.72	0.2824	4.71	1	4.71	0.2183
4.72	0.99873	4.72	0.2827	4.71	0.99873	4.71	0.2176
4.73	0.99873	4.73	0.283	4.71	0.99873	4.71	0.2183
4.73	1	4.73	0.2837	4.72	1	4.72	0.2176
4.73	0.99873	4.73	0.2837	4.72	0.99873	4.72	0.2183
4.74	1	4.74	0.2843	4.72	1	4.72	0.2186
4.74	1.00127	4.74	0.2843	4.72	1.00127	4.72	0.2179
4.74	1	4.74	0.2849	4.73	1	4.73	0.2183
4.74	0.99873	4.74	0.2849	4.73	0.99873	4.73	0.2186
4.75	0.99873	4.75	0.2849	4.73	0.99873	4.73	0.2189
4.75	1	4.75	0.2858	4.73	1	4.73	0.2189
4.75	0.99873	4.75	0.2865	4.74	0.99873	4.74	0.2189
4.76	0.99873	4.76	0.2865	4.74	0.99873	4.74	0.2192
4.76	0.99873	4.76	0.2865	4.74	0.99873	4.74	0.2195
4.76	1	4.76	0.2865	4.75	1	4.75	0.2195
4.76	1	4.76	0.2871	4.75	1	4.75	0.2195
4.77	0.99873	4.77	0.2874	4.75	0.99873	4.75	0.2195
4.77	0.99873	4.77	0.288	4.75	0.99873	4.75	0.2201
4.77	0.99873	4.77	0.288	4.76	0.99873	4.76	0.2198
4.77	0.99873	4.77	0.288	4.76	0.99873	4.76	0.2204
4.78	0.99873	4.78	0.2883	4.76	0.99873	4.76	0.2204
4.78	1	4.78	0.2889	4.77	1	4.77	0.2204
4.78	0.99873	4.78	0.2892	4.77	0.99873	4.77	0.221
4.79	1.00127	4.79	0.2892	4.77	1.00127	4.77	0.2214
4.79	1	4.79	0.2899	4.77	1	4.77	0.2207
4.79	0.99873	4.79	0.2902	4.78	0.99873	4.78	0.221
4.79	0.99873	4.79	0.2902	4.78	0.99873	4.78	0.2207
4.8	0.99873	4.8	0.2908	4.78	0.99873	4.78	0.221
4.8	1	4.8	0.2908	4.78	1	4.78	0.2207
4.8	0.99873	4.8	0.2911	4.79	0.99873	4.79	0.221
4.81	1	4.81	0.2914	4.79	1	4.79	0.2214
4.81	0.99873	4.81	0.2911	4.79	0.99873	4.79	0.2223
4.81	1	4.81	0.2914	4.8	1	4.8	0.2223
4.81	0.99873	4.81	0.2914	4.8	0.99873	4.8	0.222
4.82	1	4.82	0.2917	4.8	1	4.8	0.2223
4.82	1	4.82	0.292	4.8	1	4.8	0.2223
4.82	0.99873	4.82	0.293	4.81	0.99873	4.81	0.2223
4.82	0.99873	4.82	0.293	4.81	0.99873	4.81	0.2223
4.83	0.99873	4.83	0.2933	4.81	0.99873	4.81	0.2223
4.83	1	4.83	0.2939	4.82	1	4.82	0.2223
4.83	0.99873	4.83	0.2936	4.82	0.99873	4.82	0.2223
4.84	0.99873	4.84	0.2948	4.82	0.99873	4.82	0.2223
4.84	0.99873	4.84	0.2951	4.82	0.99873	4.82	0.2229
4.84	0.99873	4.84	0.2951	4.83	0.99873	4.83	0.2226
4.84	0.99873	4.84	0.2958	4.83	0.99873	4.83	0.2232
4.85	1	4.85	0.2958	4.83	1	4.83	0.2232
4.85	0.99873	4.85	0.2958	4.83	0.99873	4.83	0.2235
4.85	1	4.85	0.2958	4.84	1	4.84	0.2235
4.86	0.99873	4.86	0.2967	4.84	0.99873	4.84	0.2235
4.86	0.99873	4.86	0.297	4.84	0.99873	4.84	0.2235
4.86	0.99873	4.86	0.2976	4.85	0.99873	4.85	0.2235
4.86	0.99873	4.86	0.2976	4.85	0.99873	4.85	0.2238
4.87	0.99873	4.87	0.2985	4.85	0.99873	4.85	0.2241
4.87	0.99873	4.87	0.2985	4.85	0.99873	4.85	0.2245
4.87	0.99873	4.87	0.2985	4.86	0.99873	4.86	0.2245
4.87	1	4.87	0.2985	4.86	1	4.86	0.2248
4.88	0.99873	4.88	0.2995	4.86	0.99873	4.86	0.2248
4.88	0.99873	4.88	0.2995	4.87	0.99873	4.87	0.2254
4.88	0.99873	4.88	0.3004	4.87	0.99873	4.87	0.2257
4.89	1	4.89	0.3004	4.87	1	4.87	0.226
4.89	0.99873	4.89	0.301	4.87	0.99873	4.87	0.2257
4.89	0.99873	4.89	0.302	4.88	0.99873	4.88	0.226
4.89	0.99873	4.89	0.302	4.88	0.99873	4.88	0.226
4.9	0.99873	4.9	0.3016	4.88	0.99873	4.88	0.226
4.9	1	4.9	0.3023	4.88	1	4.88	0.2266
4.9	0.99873	4.9	0.3023	4.89	0.99873	4.89	0.2269
4.91	0.99873	4.91	0.3023	4.89	0.99873	4.89	0.2269
4.91	0.99873	4.91	0.3026	4.89	0.99873	4.89	0.2272
4.91	0.99873	4.91	0.3029	4.9	0.99873	4.9	0.2272
4.91	0.99873	4.91	0.3032	4.9	0.99873	4.9	0.2272
4.92	0.99873	4.92	0.3041	4.9	0.99873	4.9	0.2276
4.92	0.99873	4.92	0.3041	4.9	0.99873	4.9	0.2276
4.92	1	4.92	0.3047	4.91	1	4.91	0.2279
4.92	1	4.92	0.3051	4.91	1	4.91	0.2279
4.93	1	4.93	0.3057	4.91	1	4.91	0.2279
4.93	0.99873	4.93	0.306	4.92	0.99873	4.92	0.2279
4.93	0.99873	4.93	0.306	4.92	0.99873	4.92	0.2279
4.94	0.99873	4.94	0.3063	4.92	0.99873	4.92	0.2279
4.94	0.99873	4.94	0.3069	4.92	0.99873	4.92	0.2279
4.94	0.99873	4.94	0.3066	4.93	0.99873	4.93	0.2288
4.94	0.99873	4.94	0.3069	4.93	0.99873	4.93	0.2285
4.95	0.99873	4.95	0.3069	4.93	0.99873	4.93	0.2288
4.95	0.99873	4.95	0.3075	4.93	0.99873	4.93	0.2288
4.95	0.99873	4.95	0.3078	4.94	0.99873	4.94	0.2288
4.96	0.99873	4.96	0.3078	4.94	0.99873	4.94	0.2288
4.96	0.99873	4.96	0.3088	4.94	0.99873	4.94	0.2288
4.96	1	4.96	0.3088	4.95	1	4.95	0.2291
4.96	0.99873	4.96	0.3088	4.95	0.99873	4.95	0.2297
4.97	0.99873	4.97	0.3088	4.95	0.99873	4.95	0.2297
4.97	1	4.97	0.3097	4.95	1	4.95	0.2297
4.97	0.99873	4.97	0.31	4.96	0.99873	4.96	0.2297
4.97	0.99873	4.97	0.3103	4.96	0.99873	4.96	0.2297
4.98	1	4.98	0.3109	4.96	1	4.96	0.2297
4.98	1	4.98	0.3113	4.97	1	4.97	0.2297
4.98	1	4.98	0.3116	4.97	1	4.97	0.23
4.99	0.99873	4.99	0.3116	4.97	0.99873	4.97	0.2297
4.99	1.00127	4.99	0.3116	4.97	1.00127	4.97	0.2303
4.99	0.99873	4.99	0.3119	4.98	0.99873	4.98	0.2303
4.99	1	4.99	0.3122	4.98	1	4.98	0.2307
5	0.99873	5	0.3125	4.98	0.99873	4.98	0.2307
5	0.99873	5	0.3128	4.98	0.99873	4.98	0.2307
5	1	5	0.3137	4.99	1	4.99	0.2307
5.01	0.99873	5.01	0.3141	4.99	0.99873	4.99	0.2307
5.01	0.99873	5.01	0.3144	4.99	0.99873	4.99	0.2307
5.01	0.99873	5.01	0.3144	5	0.99873	5	0.2307
5.01	0.99873	5.01	0.3144	5	0.99873	5	0.2307
5.02	0.99873	5.02	0.315	5	0.99873	5	0.2307
5.02	0.99873	5.02	0.3153	5	0.99873	5	0.2313
5.02	1	5.02	0.3156	5.01	1	5.01	0.231
5.02	0.99873	5.02	0.3159	5.01	0.99873	5.01	0.2313
5.03	0.99873	5.03	0.3162	5.01	0.99873	5.01	0.2316
5.03	0.99873	5.03	0.3162	5.02	0.99873	5.02	0.2313
5.03	0.99873	5.03	0.3165	5.02	0.99873	5.02	0.2313
5.04	0.99873	5.04	0.3168	5.02	0.99873	5.02	0.2322
5.04	1	5.04	0.3172	5.02	1	5.02	0.2322
5.04	0.99873	5.04	0.3181	5.03	0.99873	5.03	0.2322
5.04	0.99873	5.04	0.3184	5.03	0.99873	5.03	0.2328
5.05	1	5.05	0.3187	5.03	1	5.03	0.2334
5.05	1	5.05	0.319	5.03	1	5.03	0.2334
5.05	0.99873	5.05	0.319	5.04	0.99873	5.04	0.2334
5.06	0.99873	5.06	0.3196	5.04	0.99873	5.04	0.2334
5.06	0.99873	5.06	0.3206	5.04	0.99873	5.04	0.2334
5.06	0.99873	5.06	0.3203	5.05	0.99873	5.05	0.2334
5.06	-0.99873	5.06	0.3203	5.05	-0.99873	5.05	0.1851
5.07	-0.99873	5.07	0.3209	5.05	-0.99873	5.05	0.1776
5.07	-1	5.07	0.3212	5.06	-1	5.06	0.1649
5.07	-0.99873	5.07	0.3209	5.06	-0.99873	5.06	0.1516
5.07	-0.99873	5.07	0.3212	5.06	-0.99873	5.06	0.1445
5.08	-0.99873	5.08	0.3209	5.07	-0.99873	5.07	0.1358
5.08	-0.99873	5.08	0.3218	5.07	-0.99873	5.07	0.1305
5.08	-1	5.08	0.3221	5.07	-1	5.07	0.1259
5.09	-0.99873	5.09	0.323	5.07	-0.99873	5.07	0.1194
5.09	-0.99873	5.09	0.3234	5.08	-0.99873	5.08	0.1156
5.09	-1	5.09	0.3234	5.08	-1	5.08	0.1094
5.1	-0.99873	5.1	0.1507	5.08	-0.99873	5.08	0.1042
5.1	-0.99873	5.1	0.1507	5.08	-0.99873	5.08	0.0995
5.1	-0.99873	5.1	0.1206	5.09	-0.99873	5.09	0.0967
5.11	-1	5.11	0.0964	5.09	-1	5.09	0.0933
5.11	-1	5.11	0.0818	5.09	-1	5.09	0.0896
5.11	-0.99873	5.11	0.0651	5.1	-0.99873	5.1	0.0853
5.11	-0.99873	5.11	0.0543	5.1	-0.99873	5.1	0.0812
5.12	-0.99873	5.12	0.0425	5.1	-0.99873	5.1	0.0778
5.12	-1	5.12	0.035	5.1	-1	5.1	0.0732
5.12	-0.99873	5.12	0.0236	5.11	-0.99873	5.11	0.0701
5.12	-0.99873	5.12	0.0167	5.11	-0.99873	5.11	0.066
5.13	-0.99873	5.13	0.0093	5.11	-0.99873	5.11	0.0623
5.13	-0.99873	5.13	0.0006	5.12	-0.99873	5.12	0.0595
5.13	-0.99873	5.13	-0.0059	5.12	-0.99873	5.12	0.0555
5.14	-0.99873	5.14	-0.0136	5.12	-0.99873	5.12	0.0527
5.14	-1	5.14	-0.0198	5.12	-1	5.12	0.0477
5.14	-1.00127	5.14	-0.0267	5.13	-1.00127	5.13	0.0468
5.14	-1	5.14	-0.0316	5.13	-1	5.13	0.0425
5.15	-0.99873	5.15	-0.0388	5.13	-0.99873	5.13	0.0403
5.15	-0.99873	5.15	-0.0425	5.13	-0.99873	5.13	0.0363
5.15	-1.00127	5.15	-0.0468	5.14	-1.00127	5.14	0.0341
5.16	-1	5.16	-0.0536	5.14	-1	5.14	0.031
5.16	-0.99873	5.16	-0.058	5.14	-0.99873	5.14	0.0282
5.16	-0.99873	5.16	-0.0642	5.15	-0.99873	5.15	0.0245
5.16	-0.99873	5.16	-0.0682	5.15	-0.99873	5.15	0.0223
5.17	-0.99873	5.17	-0.0732	5.15	-0.99873	5.15	0.0192
5.17	-0.99873	5.17	-0.0778	5.15	-0.99873	5.15	0.0164
5.17	-0.99873	5.17	-0.0834	5.16	-0.99873	5.16	0.013
5.17	-0.99873	5.17	-0.0868	5.16	-0.99873	5.16	0.009
5.18	-0.99873	5.18	-0.0915	5.16	-0.99873	5.16	0.0074
5.18	-0.99873	5.18	-0.0955	5.17	-0.99873	5.17	0.0053
5.18	-1	5.18	-0.0983	5.17	-1	5.17	0.0012
5.19	-0.99873	5.19	-0.1029	5.17	-0.99873	5.17	-0.0016
5.19	-0.99873	5.19	-0.1063	5.17	-0.99873	5.17	-0.004
5.19	-0.99873	5.19	-0.1104	5.18	-0.99873	5.18	-0.0074
5.19	-0.99873	5.19	-0.1135	5.18	-0.99873	5.18	-0.0102
5.2	-0.99873	5.2	-0.1166	5.18	-0.99873	5.18	-0.013
5.2	-0.99873	5.2	-0.1209	5.18	-0.99873	5.18	-0.0158
5.2	-0.99873	5.2	-0.124	5.19	-0.99873	5.19	-0.0183
5.21	-0.99873	5.21	-0.128	5.19	-0.99873	5.19	-0.0211
5.21	-0.99873	5.21	-0.1305	5.19	-0.99873	5.19	-0.0239
5.21	-0.99873	5.21	-0.1352	5.2	-0.99873	5.2	-0.0257
5.21	-1	5.21	-0.138	5.2	-1	5.2	-0.0295
5.22	-0.99873	5.22	-0.142	5.2	-0.99873	5.2	-0.0319
5.22	-0.99873	5.22	-0.1448	5.2	-0.99873	5.2	-0.0341
5.22	-0.99873	5.22	-0.1466	5.21	-0.99873	5.21	-0.036
5.22	-0.99873	5.22	-0.1507	5.21	-0.99873	5.21	-0.0406
5.23	-0.99873	5.23	-0.1538	5.21	-0.99873	5.21	-0.0419
5.23	-0.99873	5.23	-0.1563	5.22	-0.99873	5.22	-0.0434
5.23	-0.99873	5.23	-0.16	5.22	-0.99873	5.22	-0.0465
5.24	-0.99873	5.24	-0.1625	5.22	-0.99873	5.22	-0.0481
5.24	-0.99873	5.24	-0.1643	5.22	-0.99873	5.22	-0.0515
5.24	-0.99873	5.24	-0.169	5.23	-0.99873	5.23	-0.0543
5.24	-0.99873	5.24	-0.1714	5.23	-0.99873	5.23	-0.0577
5.25	-0.99873	5.25	-0.1727	5.23	-0.99873	5.23	-0.0589
5.25	-0.99873	5.25	-0.1755	5.23	-0.99873	5.23	-0.0629
5.25	-0.99873	5.25	-0.1783	5.24	-0.99873	5.24	-0.0651
5.26	-1	5.26	-0.1811	5.24	-1	5.24	-0.0673
5.26	-1	5.26	-0.1842	5.24	-1	5.24	-0.0694
5.26	-0.99873	5.26	-0.1869	5.25	-0.99873	5.25	-0.0719
5.26	-0.99873	5.26	-0.1885	5.25	-0.99873	5.25	-0.0747
5.27	-0.99873	5.27	-0.1916	5.25	-0.99873	5.25	-0.0772
5.27	-0.99873	5.27	-0.1941	5.25	-0.99873	5.25	-0.0806
5.27	-0.99873	5.27	-0.1966	5.26	-0.99873	5.26	-0.0831
5.27	-0.99873	5.27	-0.1993	5.26	-0.99873	5.26	-0.0865
5.28	-0.99873	5.28	-0.2012	5.26	-0.99873	5.26	-0.088
5.28	-0.99873	5.28	-0.2046	5.27	-0.99873	5.27	-0.0902
5.28	-0.99873	5.28	-0.2065	5.27	-0.99873	5.27	-0.093
5.29	-1	5.29	-0.2093	5.27	-1	5.27	-0.0961
5.29	-0.99873	5.29	-0.2114	5.27	-0.99873	5.27	-0.098
5.29	-1.00127	5.29	-0.2136	5.28	-1.00127	5.28	-0.0998
5.29	-1	5.29	-0.2164	5.28	-1	5.28	-0.1029
5.3	-1	5.3	-0.2189	5.28	-1	5.28	-0.1042
5.3	-1	5.3	-0.221	5.28	-1	5.28	-0.1066
5.3	-0.99873	5.3	-0.2235	5.29	-0.99873	5.29	-0.1088
5.31	-1	5.31	-0.226	5.29	-1	5.29	-0.1122
5.31	-0.99873	5.31	-0.2276	5.29	-0.99873	5.29	-0.1144
5.31	-1	5.31	-0.231	5.3	-1	5.3	-0.1159
5.31	-0.99873	5.31	-0.2322	5.3	-0.99873	5.3	-0.1194
5.32	-0.99873	5.32	-0.2341	5.3	-0.99873	5.3	-0.1218
5.32	-1	5.32	-0.2369	5.3	-1	5.3	-0.1246
5.32	-0.99873	5.32	-0.2396	5.31	-0.99873	5.31	-0.1271
5.32	-0.99873	5.32	-0.2415	5.31	-0.99873	5.31	-0.129
5.33	-0.99873	5.33	-0.244	5.31	-0.99873	5.31	-0.1314
5.33	-0.99873	5.33	-0.2471	5.32	-0.99873	5.32	-0.1339
5.33	-0.99873	5.33	-0.2486	5.32	-0.99873	5.32	-0.1367
5.34	-0.99873	5.34	-0.2517	5.32	-0.99873	5.32	-0.1389
5.34	-0.99873	5.34	-0.2542	5.32	-0.99873	5.32	-0.142
5.34	-0.99873	5.34	-0.2564	5.33	-0.99873	5.33	-0.1435
5.34	-0.99873	5.34	-0.2586	5.33	-0.99873	5.33	-0.1463
5.35	-0.99873	5.35	-0.2617	5.33	-0.99873	5.33	-0.1488
5.35	-0.99873	5.35	-0.2644	5.33	-0.99873	5.33	-0.1507
5.35	-0.99873	5.35	-0.2657	5.34	-0.99873	5.34	-0.1531
5.36	-1	5.36	-0.2688	5.34	-1	5.34	-0.1553
5.36	-0.99873	5.36	-0.2706	5.34	-0.99873	5.34	-0.1578
5.36	-0.99873	5.36	-0.2734	5.35	-0.99873	5.35	-0.1606
5.36	-0.99873	5.36	-0.2765	5.35	-0.99873	5.35	-0.1634
5.37	-0.99873	5.37	-0.279	5.35	-0.99873	5.35	-0.1646
5.37	-0.99873	5.37	-0.2815	5.35	-0.99873	5.35	-0.1665
5.37	-0.99873	5.37	-0.2834	5.36	-0.99873	5.36	-0.1699
5.37	-0.99873	5.37	-0.2865	5.36	-0.99873	5.36	-0.1718
5.38	-0.99873	5.38	-0.2889	5.36	-0.99873	5.36	-0.1736
5.38	-0.99873	5.38	-0.2905	5.37	-0.99873	5.37	-0.1749
5.38	-0.99873	5.38	-0.2936	5.37	-0.99873	5.37	-0.178
5.39	-0.99873	5.39	-0.2954	5.37	-0.99873	5.37	-0.1798
5.39	-0.99873	5.39	-0.2985	5.37	-0.99873	5.37	-0.1823
5.39	-0.99873	5.39	-0.301	5.38	-0.99873	5.38	-0.1848
5.39	-0.99873	5.39	-0.3035	5.38	-0.99873	5.38	-0.1866
5.4	-0.99873	5.4	-0.3057	5.38	-0.99873	5.38	-0.1882
5.4	-0.99873	5.4	-0.3091	5.38	-0.99873	5.38	-0.19
5.4	-0.99873	5.4	-0.3113	5.39	-0.99873	5.39	-0.1925
5.41	-0.99873	5.41	-0.3131	5.39	-0.99873	5.39	-0.1944
5.41	-0.99873	5.41	-0.3162	5.39	-0.99873	5.39	-0.1978
5.41	-1	5.41	-0.319	5.4	-1	5.4	-0.1984
5.41	-0.99873	5.41	-0.3209	5.4	-0.99873	5.4	-0.2006
5.42	-0.99873	5.42	-0.3237	5.4	-0.99873	5.4	-0.2031
5.42	-0.99873	5.42	-0.3268	5.4	-0.99873	5.4	-0.2046
5.42	-0.99873	5.42	-0.328	5.41	-0.99873	5.41	-0.2062
5.42	-0.99873	5.42	-0.3314	5.41	-0.99873	5.41	-0.208
5.43	-0.99873	5.43	-0.3339	5.41	-0.99873	5.41	-0.2105
5.43	-0.99873	5.43	-0.3361	5.42	-0.99873	5.42	-0.2121
5.43	-0.99873	5.43	-0.3392	5.42	-0.99873	5.42	-0.2142
5.44	-0.99873	5.44	-0.341	5.42	-0.99873	5.42	-0.2152
5.44	-0.99873	5.44	-0.3435	5.42	-0.99873	5.42	-0.2179
5.44	-0.99873	5.44	-0.3457	5.43	-0.99873	5.43	-0.2201
5.44	-0.99873	5.44	-0.3482	5.43	-0.99873	5.43	-0.2217
5.45	-0.99873	5.45	-0.3494	5.43	-0.99873	5.43	-0.2232
5.45	-0.99873	5.45	-0.3513	5.43	-0.99873	5.43	-0.2251
5.45	-0.99873	5.45	-0.3537	5.44	-0.99873	5.44	-0.2269
5.46	-0.99873	5.46	-0.3556	5.44	-0.99873	5.44	-0.2282
5.46	-0.99873	5.46	-0.3584	5.44	-0.99873	5.44	-0.2303
5.46	-0.99873	5.46	-0.3602	5.45	-0.99873	5.45	-0.2319
5.46	-0.99873	5.46	-0.3615	5.45	-0.99873	5.45	-0.2322
5.47	-0.99873	5.47	-0.3627	5.45	-0.99873	5.45	-0.2334
5.47	-0.99873	5.47	-0.3649	5.45	-0.99873	5.45	-0.235
5.47	-0.99873	5.47	-0.3658	5.46	-0.99873	5.46	-0.2372
5.47	-0.99873	5.47	-0.3664	5.46	-0.99873	5.46	-0.2396
5.48	-0.99873	5.48	-0.3695	5.46	-0.99873	5.46	-0.2409
5.48	-0.99873	5.48	-0.3708	5.47	-0.99873	5.47	-0.2421
5.48	-0.99873	5.48	-0.373	5.47	-0.99873	5.47	-0.244
5.49	-0.99873	5.49	-0.3733	5.47	-0.99873	5.47	-0.2452
5.49	-0.99873	5.49	-0.3742	5.47	-0.99873	5.47	-0.2471
5.49	-0.99873	5.49	-0.3751	5.48	-0.99873	5.48	-0.2483
5.49	-0.99873	5.49	-0.3767	5.48	-0.99873	5.48	-0.2502
5.5	-0.99873	5.5	-0.3773	5.48	-0.99873	5.48	-0.2511
5.5	-0.99873	5.5	-0.3782	5.48	-0.99873	5.48	-0.253
5.5	-0.99873	5.5	-0.3801	5.49	-0.99873	5.49	-0.2548
5.51	-0.99873	5.51	-0.381	5.49	-0.99873	5.49	-0.2561
5.51	-0.99873	5.51	-0.3823	5.49	-0.99873	5.49	-0.257
5.51	-0.99873	5.51	-0.3829	5.5	-0.99873	5.5	-0.2586
5.51	-1	5.51	-0.3844	5.5	-1	5.5	-0.2592
5.52	-0.99873	5.52	-0.3854	5.5	-0.99873	5.5	-0.261
5.52	-1	5.52	-0.3863	5.5	-1	5.5	-0.2629
5.52	-0.99873	5.52	-0.3866	5.51	-0.99873	5.51	-0.2635
5.52	-0.99873	5.52	-0.3875	5.51	-0.99873	5.51	-0.2651
5.53	-0.99873	5.53	-0.3891	5.51	-0.99873	5.51	-0.2669
5.53	-0.99873	5.53	-0.3897	5.52	-0.99873	5.52	-0.2675
5.53	-0.99873	5.53	-0.3906	5.52	-0.99873	5.52	-0.2685
5.54	-0.99873	5.54	-0.3919	5.52	-0.99873	5.52	-0.27
5.54	-0.99873	5.54	-0.3922	5.52	-0.99873	5.52	-0.271
5.54	-0.99873	5.54	-0.3937	5.53	-0.99873	5.53	-0.2722
[truncated: 6,787 more rows]

## Sheet: Fig. 3h
Si-Li21Si5		Li21Si5/Si-Li21Si5
Time (h)	Voltage (V)	Time (h)	Voltage (V)
0	-0.1085	0	-0.0071
0	-0.1094	0	-0.0078
0.01	-0.1085	0.01	-0.0074
0.01	-0.1091	0.01	-0.0078
0.01	-0.1097	0.01	-0.0074
0.01	-0.1085	0.01	-0.0074
0.02	-0.1094	0.02	-0.0071
0.02	-0.1091	0.02	-0.0071
0.02	-0.1082	0.02	-0.0074
0.02	-0.1085	0.02	-0.0074
0.03	-0.1085	0.03	-0.0071
0.03	-0.1094	0.03	-0.0074
0.03	-0.1094	0.03	-0.0071
0.04	-0.1088	0.04	-0.0074
0.04	-0.1082	0.04	-0.0068
0.04	-0.1088	0.04	-0.0068
0.04	-0.1088	0.04	-0.0074
0.05	-0.1088	0.05	-0.0074
0.05	-0.1091	0.05	-0.0071
0.05	-0.1085	0.05	-0.0071
0.06	-0.1082	0.06	-0.0071
0.06	-0.1082	0.06	-0.0074
0.06	-0.1085	0.06	-0.0074
0.06	-0.1082	0.06	-0.0071
0.07	-0.1088	0.07	-0.0068
0.07	-0.1082	0.07	-0.0068
0.07	-0.1091	0.07	-0.0068
0.07	-0.1082	0.07	-0.0065
0.08	-0.1088	0.08	-0.0068
0.08	-0.1082	0.08	-0.0071
0.08	-0.1091	0.08	-0.0074
0.09	-0.1088	0.09	-0.0071
0.09	-0.1082	0.09	-0.0071
0.09	-0.1088	0.09	-0.0071
0.09	-0.1088	0.09	-0.0071
0.1	-0.1088	0.1	-0.0071
0.1	-0.1088	0.1	-0.0071
0.1	-0.1079	0.1	-0.0071
0.11	-0.1088	0.1	-0.0071
0.11	-0.1088	0.11	-0.0071
0.11	-0.1088	0.11	-0.0071
0.11	-0.1079	0.11	-0.0071
0.12	-0.1088	0.12	-0.0065
0.12	-0.1079	0.12	-0.0071
0.12	-0.1088	0.12	-0.0065
0.12	-0.1082	0.12	-0.0071
0.13	-0.1088	0.13	-0.0068
0.13	-0.1088	0.13	-0.0071
0.13	-0.1088	0.13	-0.0065
0.14	-0.1082	0.14	-0.0065
0.14	-0.1079	0.14	-0.0068
0.14	-0.1088	0.14	-0.0068
0.14	-0.1088	0.14	-0.0071
0.15	-0.1085	0.15	-0.0068
0.15	-0.1079	0.15	-0.0071
0.15	-0.1079	0.15	-0.0065
0.15	-0.1079	0.15	-0.0068
0.16	-0.1085	0.16	-0.0068
0.16	-0.1088	0.16	-0.0065
0.16	-0.1085	0.16	-0.0065
0.17	-0.1088	0.17	-0.0071
0.17	-0.1085	0.17	-0.0071
0.17	-0.1079	0.17	-0.0068
0.17	-0.1079	0.17	-0.0062
0.18	-0.1085	0.18	-0.0065
0.18	-0.1085	0.18	-0.0062
0.18	-0.1088	0.18	-0.0068
0.19	-0.1079	0.19	-0.0065
0.19	-0.1079	0.19	-0.0062
0.19	-0.1076	0.19	-0.0071
0.19	-0.1076	0.19	-0.0065
0.2	-0.1079	0.2	-0.0071
0.2	-0.1085	0.2	-0.0071
0.2	-0.1076	0.2	-0.0068
0.2	-0.1082	0.2	-0.0065
0.21	-0.1076	0.21	-0.0068
0.21	-0.1076	0.21	-0.0062
0.21	-0.1079	0.21	-0.0065
0.22	-0.1079	0.22	-0.0068
0.22	-0.1079	0.22	-0.0068
0.22	-0.1082	0.22	-0.0065
0.22	-0.1079	0.22	-0.0068
0.23	-0.1079	0.23	-0.0065
0.23	-0.1079	0.23	-0.0062
0.23	-0.1073	0.23	-0.0062
0.24	-0.1079	0.23	-0.0062
0.24	-0.1079	0.24	-0.0065
0.24	-0.1079	0.24	-0.0062
0.24	-0.1079	0.24	-0.0065
0.25	-0.1079	0.25	-0.0062
0.25	-0.1076	0.25	-0.0065
0.25	-0.1079	0.25	-0.0068
0.25	-0.1079	0.25	-0.0068
0.26	-0.1076	0.26	-0.0068
0.26	-0.1076	0.26	-0.0062
0.26	-0.1076	0.26	-0.0065
0.27	-0.1079	0.27	-0.0068
0.27	-0.1076	0.27	-0.0068
0.27	-0.1082	0.27	-0.0062
0.27	-0.1076	0.27	-0.0062
0.28	-0.1076	0.28	-0.0062
0.28	-0.1076	0.28	-0.0065
0.28	-0.1073	0.28	-0.0065
0.29	-0.1076	0.28	-0.0068
0.29	-0.1073	0.29	-0.0062
0.29	-0.1076	0.29	-0.0062
0.29	-0.1073	0.29	-0.0062
0.3	-0.1073	0.3	-0.0062
0.3	-0.1076	0.3	-0.0062
0.3	-0.1076	0.3	-0.0068
0.3	-0.107	0.3	-0.0065
0.31	-0.1076	0.31	-0.0059
0.31	-0.1076	0.31	-0.0062
0.31	-0.1076	0.31	-0.0062
0.32	-0.1076	0.31	-0.0059
0.32	-0.107	0.32	-0.0059
0.32	-0.1073	0.32	-0.0059
0.32	-0.107	0.32	-0.0062
0.33	-0.107	0.33	-0.0068
0.33	-0.1073	0.33	-0.0056
0.33	-0.1073	0.33	-0.0062
0.34	-0.1066	0.33	-0.0065
0.34	-0.107	0.34	-0.0068
0.34	-0.1066	0.34	-0.0062
0.34	-0.107	0.34	-0.0056
0.35	-0.107	0.35	-0.0056
0.35	-0.1063	0.35	-0.0062
0.35	-0.1076	0.35	-0.0059
0.35	-0.1063	0.35	-0.0059
0.36	-0.1066	0.36	-0.0059
0.36	-0.1066	0.36	-0.0059
0.36	-0.1066	0.36	-0.0059
0.37	-0.1066	0.36	-0.0059
0.37	-0.1063	0.37	-0.0059
0.37	-0.1066	0.37	-0.0059
0.37	-0.1063	0.37	-0.0059
0.38	-0.1063	0.38	-0.0059
0.38	-0.1063	0.38	-0.0059
0.38	-0.1063	0.38	-0.0056
0.38	-0.1063	0.38	-0.0059
0.39	-0.1066	0.39	-0.0056
0.39	-0.1063	0.39	-0.0059
0.39	-0.106	0.39	-0.0059
0.4	-0.1063	0.4	-0.0059
0.4	-0.106	0.4	-0.0059
0.4	-0.1063	0.4	-0.0056
0.4	-0.1063	0.4	-0.0062
0.41	-0.1057	0.41	-0.0056
0.41	-0.1063	0.41	-0.0056
0.41	-0.106	0.41	-0.0059
0.42	-0.106	0.41	-0.0056
0.42	-0.106	0.42	-0.0059
0.42	-0.1063	0.42	-0.0056
0.42	-0.106	0.42	-0.0059
0.43	-0.1057	0.43	-0.0056
0.43	-0.106	0.43	-0.0056
0.43	-0.106	0.43	-0.0056
0.43	-0.1057	0.43	-0.0053
0.44	-0.106	0.44	-0.0056
0.44	-0.106	0.44	-0.0056
0.44	-0.106	0.44	-0.0059
0.45	-0.1057	0.44	-0.0059
0.45	-0.1054	0.45	-0.0053
0.45	-0.106	0.45	-0.0056
0.45	-0.1054	0.45	-0.0053
0.46	-0.1057	0.46	-0.0059
0.46	-0.1057	0.46	-0.0053
0.46	-0.1054	0.46	-0.0056
0.47	-0.1054	0.46	-0.0059
0.47	-0.1057	0.47	-0.0053
0.47	-0.1054	0.47	-0.0056
0.47	-0.1054	0.47	-0.0053
0.48	-0.1057	0.48	-0.0053
0.48	-0.1054	0.48	-0.0053
0.48	-0.1057	0.48	-0.0053
0.48	-0.1054	0.48	-0.0056
0.49	-0.1057	0.49	-0.0056
0.49	-0.1057	0.49	-0.005
0.49	-0.1054	0.49	-0.0056
0.5	-0.1057	0.49	-0.0053
0.5	-0.1057	0.5	-0.0056
0.5	-0.1057	0.5	-0.0056
0.5	0.0617	0.5	0.0657
0.5	0.0598	0.5	0.0651
0.51	0.1014	0.51	0.089
0.51	0.1256	0.51	0.1001
0.51	0.1383	0.51	0.1135
0.51	0.1497	0.51	0.1246
0.52	0.1566	0.52	0.1336
0.52	0.1631	0.52	0.1442
0.52	0.1687	0.52	0.1528
0.53	0.1727	0.52	0.1628
0.53	0.1761	0.53	0.1727
0.53	0.1789	0.53	0.1792
0.53	0.1823	0.53	0.1882
0.54	0.1863	0.54	0.1956
0.54	0.1882	0.54	0.2
0.54	0.1904	0.54	0.2052
0.54	0.1925	0.54	0.2083
0.55	0.195	0.55	0.2127
0.55	0.1978	0.55	0.2152
0.55	0.1993	0.55	0.2186
0.56	0.2012	0.56	0.221
0.56	0.2034	0.56	0.2232
0.56	0.2049	0.56	0.2251
0.56	0.2062	0.56	0.2279
0.57	0.208	0.57	0.2294
0.57	0.2086	0.57	0.2313
0.57	0.2096	0.57	0.2325
0.58	0.2111	0.57	0.235
0.58	0.2127	0.58	0.2359
0.58	0.2139	0.58	0.2372
0.58	0.2148	0.58	0.239
0.59	0.2158	0.59	0.24
0.59	0.2167	0.59	0.2415
0.59	0.2176	0.59	0.2431
0.59	0.2186	0.59	0.2449
0.6	0.2195	0.6	0.2462
0.6	0.2198	0.6	0.2471
0.6	0.2207	0.6	0.2483
0.61	0.2214	0.61	0.2499
0.61	0.2223	0.61	0.2508
0.61	0.2229	0.61	0.2524
0.61	0.2238	0.61	0.253
0.62	0.2245	0.62	0.2545
0.62	0.2251	0.62	0.2551
0.62	0.2251	0.62	0.2561
0.63	0.226	0.63	0.2586
0.63	0.2269	0.63	0.2586
0.63	0.2279	0.63	0.2595
0.63	0.2288	0.63	0.2607
0.64	0.23	0.64	0.2613
0.64	0.2303	0.64	0.2623
0.64	0.2307	0.64	0.2635
0.64	0.2313	0.64	0.2641
0.65	0.2316	0.65	0.2648
0.65	0.2319	0.65	0.2651
0.65	0.2325	0.65	0.266
0.66	0.2334	0.66	0.2679
0.66	0.2334	0.66	0.2688
0.66	0.2341	0.66	0.2688
0.66	0.235	0.66	0.2691
0.67	0.2365	0.67	0.2703
0.67	0.2362	0.67	0.2713
0.67	0.2362	0.67	0.2716
0.68	0.2369	0.68	0.2728
0.68	0.2369	0.68	0.2744
0.68	0.2375	0.68	0.2747
0.68	0.2381	0.68	0.2753
0.69	0.2381	0.69	0.2759
0.69	0.239	0.69	0.2765
0.69	0.24	0.69	0.2778
0.69	0.2409	0.69	0.2781
0.7	0.2406	0.7	0.2787
0.7	0.2412	0.7	0.2796
0.7	0.2415	0.7	0.2803
0.71	0.2421	0.71	0.2809
0.71	0.2424	0.71	0.2812
0.71	0.2434	0.71	0.2818
0.71	0.2437	0.71	0.2827
0.72	0.2443	0.72	0.2837
0.72	0.2443	0.72	0.284
0.72	0.2455	0.72	0.2846
0.72	0.2462	0.73	0.2852
0.73	0.2462	0.73	0.2858
0.73	0.2465	0.73	0.2865
0.73	0.2474	0.73	0.2865
0.74	0.2474	0.74	0.2874
0.74	0.2477	0.74	0.288
0.74	0.2483	0.74	0.2883
0.74	0.2489	0.74	0.2892
0.75	0.2493	0.75	0.2892
0.75	0.2502	0.75	0.2902
0.75	0.2502	0.75	0.2905
0.76	0.2502	0.76	0.2911
0.76	0.2508	0.76	0.2911
0.76	0.2502	0.76	0.2911
0.76	0.2514	0.76	0.292
0.77	0.2517	0.77	0.2927
0.77	0.2524	0.77	0.2933
0.77	0.2533	0.77	0.2942
0.77	0.2536	0.78	0.2954
0.78	0.2542	0.78	0.2951
0.78	0.2548	0.78	0.2958
0.78	0.2548	0.78	0.2967
0.79	0.2551	0.79	0.2967
0.79	0.2555	0.79	0.297
0.79	0.2558	0.79	0.2976
0.79	0.2561	0.79	0.2979
0.8	0.2564	0.8	0.2985
0.8	0.2567	0.8	0.2992
0.8	0.2576	0.8	0.2998
0.81	0.2576	0.81	0.3004
0.81	0.2589	0.81	0.301
0.81	0.2589	0.81	0.3016
0.81	0.2595	0.81	0.302
0.82	0.2595	0.82	0.3023
0.82	0.2601	0.82	0.3023
0.82	0.2598	0.82	0.3032
0.83	0.2604	0.83	0.3035
0.83	0.2604	0.83	0.3041
0.83	0.2613	0.83	0.3051
0.83	0.2613	0.83	0.3054
0.84	0.262	0.84	0.3057
0.84	0.2623	0.84	0.3063
0.84	0.2623	0.84	0.3066
0.84	0.2632	0.84	0.3069
0.85	0.2635	0.85	0.3069
0.85	0.2638	0.85	0.3078
0.85	0.2641	0.85	0.3078
0.86	0.2644	0.86	0.3078
0.86	0.2648	0.86	0.3088
0.86	0.2651	0.86	0.3088
0.86	0.2651	0.86	0.3091
0.87	0.2654	0.87	0.3094
0.87	0.2654	0.87	0.3106
0.87	0.266	0.87	0.3113
0.88	0.2663	0.87	0.3116
0.88	0.2669	0.88	0.3116
0.88	0.2669	0.88	0.3116
0.88	0.2672	0.88	0.3125
0.89	0.2679	0.89	0.3125
0.89	0.2682	0.89	0.3128
0.89	0.2688	0.89	0.3134
0.89	0.2697	0.89	0.3134
0.9	0.2697	0.9	0.3144
0.9	0.27	0.9	0.3144
0.9	0.2703	0.9	0.3147
0.91	0.2703	0.91	0.315
0.91	0.2706	0.91	0.3153
0.91	0.2706	0.91	0.3162
0.91	0.2713	0.91	0.3162
0.92	0.2716	0.92	0.3165
0.92	0.2722	0.92	0.3165
0.92	0.2725	0.92	0.3175
0.92	0.2725	0.93	0.3178
0.93	0.2734	0.93	0.3184
0.93	0.2734	0.93	0.3184
0.93	0.2737	0.93	0.3187
0.94	0.2747	0.94	0.319
0.94	0.275	0.94	0.3193
0.94	0.2753	0.94	0.3193
0.94	0.2759	0.94	0.3203
0.95	0.2762	0.95	0.3209
0.95	0.2768	0.95	0.3209
0.95	0.2762	0.95	0.3209
0.96	0.2768	0.96	0.3212
0.96	0.2772	0.96	0.3215
0.96	0.2778	0.96	0.3215
0.96	0.2781	0.96	0.3218
0.97	0.2787	0.97	0.3227
0.97	0.279	0.97	0.3227
0.97	0.2793	0.97	0.323
0.97	0.2793	0.98	0.324
0.98	0.2806	0.98	0.3243
0.98	0.2812	0.98	0.3243
0.98	0.2809	0.98	0.3252
0.99	0.2812	0.99	0.3246
0.99	0.2818	0.99	0.3255
0.99	0.2818	0.99	0.3258
0.99	0.2818	0.99	0.3258
1	0.2821	1	0.3265
1	0.2827	1	0.3261
1	0.2827	1	0.3265
1.01	0.284	1.01	0.3265
1.01	0.2843	1.01	0.3268
1.01	0.2849	1.01	0.3274
1.01	0.2852	1.01	0.3277
1.02	0.2855	1.02	0.3283
1.02	0.2861	1.02	0.3283
1.02	0.2865	1.02	0.3286
1.02	0.2865	1.03	0.3292
1.03	0.2871	1.03	0.3292
1.03	0.2874	1.03	0.3292
1.03	0.2877	1.03	0.3299
1.04	0.288	1.04	0.3299
1.04	0.2883	1.04	0.3305
1.04	0.2892	1.04	0.3302
1.04	0.2896	1.04	0.3311
1.05	0.2896	1.05	0.3314
1.05	0.2902	1.05	0.332
1.05	0.2905	1.05	0.332
1.06	0.2911	1.06	0.3327
1.06	0.2917	1.06	0.333
1.06	0.292	1.06	0.333
1.06	0.2923	1.06	0.333
1.07	0.2927	1.07	0.3339
1.07	0.2927	1.07	0.3339
1.07	0.293	1.07	0.3345
1.08	0.293	1.08	0.3348
1.08	0.2933	1.08	0.3348
1.08	0.2939	1.08	0.3348
1.08	0.2948	1.08	0.3354
1.09	0.2958	1.09	0.3358
1.09	0.2958	1.09	0.3358
1.09	0.2967	1.09	0.3358
1.09	0.2967	1.09	0.3354
1.1	0.2967	1.1	0.3358
1.1	0.2967	1.1	0.3358
1.1	0.2976	1.1	0.3358
1.11	0.2982	1.11	0.3358
1.11	0.2985	1.11	0.3364
1.11	0.2989	1.11	0.337
1.11	0.2995	1.11	0.3373
1.12	0.3004	1.12	0.3376
1.12	0.3007	1.12	0.3376
1.12	0.3016	1.12	0.3376
1.12	0.3023	1.13	0.3379
1.13	0.3023	1.13	0.3385
1.13	0.3023	1.13	0.3395
1.13	0.3032	1.13	0.3395
1.14	0.3032	1.14	0.3395
1.14	0.3038	1.14	0.3395
1.14	0.3047	1.14	0.3398
1.14	0.3047	1.14	0.3401
1.15	0.3063	1.15	0.3395
1.15	0.3063	1.15	0.3404
1.15	0.3072	1.15	0.3404
1.16	0.3069	1.16	0.3404
1.16	0.3075	1.16	0.3404
1.16	0.3078	1.16	0.3407
1.16	0.3088	1.16	0.3416
1.17	0.3088	1.17	0.3413
1.17	0.3091	1.17	0.3416
1.17	0.3097	1.17	0.3416
1.18	0.3097	1.18	0.342
1.18	0.31	1.18	0.342
1.18	0.3119	1.18	0.3413
1.18	0.3119	1.18	0.3423
1.19	0.3125	1.19	0.3423
1.19	0.3125	1.19	0.3426
1.19	0.3131	1.19	0.3432
1.19	0.3134	1.19	0.3432
1.2	0.3144	1.2	0.3438
1.2	0.3147	1.2	0.3441
1.2	0.3153	1.2	0.3444
1.21	0.3159	1.21	0.3451
1.21	0.3165	1.21	0.3451
1.21	0.3172	1.21	0.3451
1.21	0.3172	1.21	0.3454
1.22	0.3181	1.22	0.3454
1.22	0.3187	1.22	0.3463
1.22	0.319	1.22	0.3466
1.23	0.3193	1.23	0.346
1.23	0.3199	1.23	0.346
1.23	0.3209	1.23	0.3463
1.23	0.3212	1.23	0.346
1.24	0.3218	1.24	0.346
1.24	0.3221	1.24	0.3463
1.24	0.3227	1.24	0.3466
1.24	0.323	1.24	0.3469
1.25	0.324	1.25	0.3469
1.25	0.3249	1.25	0.3472
1.25	0.3255	1.25	0.3475
1.26	0.3258	1.26	0.3475
1.26	0.3265	1.26	0.3478
1.26	0.3271	1.26	0.3478
1.26	0.328	1.26	0.3478
1.27	0.3286	1.27	0.3485
1.27	0.3289	1.27	0.3488
1.27	0.3296	1.27	0.3488
1.28	0.3302	1.28	0.3488
1.28	0.3314	1.28	0.3488
1.28	0.3314	1.28	0.3488
1.28	0.3327	1.28	0.3497
1.29	0.3333	1.29	0.3497
1.29	0.3336	1.29	0.3497
1.29	0.3348	1.29	0.3497
1.29	0.3354	1.29	0.35
1.3	0.3367	1.3	0.3506
1.3	0.3367	1.3	0.3503
1.3	0.337	1.3	0.3506
1.31	0.3376	1.31	0.3509
1.31	0.3379	1.31	0.3506
1.31	0.3392	1.31	0.3454
1.31	0.3395	1.31	0.3404
1.32	0.3407	1.32	0.3358
1.32	0.3413	1.32	0.3358
1.32	0.3416	1.32	0.3358
1.33	0.3426	1.33	0.3376
1.33	0.3426	1.33	0.3379
1.33	0.3432	1.33	0.3373
1.33	0.3441	1.33	0.3379
1.34	0.3454	1.34	0.3379
1.34	0.3463	1.34	0.3395
1.34	0.3469	1.34	0.3401
1.34	0.3478	1.34	0.3392
1.35	0.3478	1.35	0.3379
1.35	0.3488	1.35	0.3373
1.35	0.3488	1.35	0.337
1.36	0.35	1.36	0.3379
1.36	0.3509	1.36	0.3389
1.36	0.3516	1.36	0.3432
1.36	0.3525	1.36	0.3345
1.37	0.3525	1.37	0.3398
1.37	0.3525	1.37	0.3401
1.37	0.3534	1.37	0.3404
1.37	0.3544	1.38	0.3404
1.38	0.355	1.38	0.3398
1.38	0.3565	1.38	0.3401
1.38	0.3565	1.38	0.3404
1.39	0.3578	1.39	0.341
1.39	0.3587	1.39	0.3413
1.39	0.3596	1.39	0.3416
1.39	0.3596	1.39	0.3413
1.4	0.3609	1.4	0.3398
1.4	0.3615	1.4	0.3392
1.4	0.3618	1.4	0.3395
1.41	0.3627	1.41	0.3392
1.41	0.363	1.41	0.3385
1.41	0.3643	1.41	0.3382
1.41	0.3655	1.41	0.3395
1.42	0.3668	1.42	0.341
1.42	0.3671	1.42	0.3404
1.42	0.3677	1.42	0.3416
1.43	0.3686	1.42	0.3416
1.43	0.3686	1.43	0.3413
1.43	0.3699	1.43	0.342
1.43	0.3699	1.43	0.3407
1.44	0.3711	1.44	0.3401
1.44	0.3714	1.44	0.3432
1.44	0.3723	1.44	0.3441
1.44	0.3736	1.44	0.3432
1.45	0.3745	1.45	0.3438
1.45	0.3748	1.45	0.3407
1.45	0.3761	1.45	0.3401
1.46	0.3767	1.46	0.3447
1.46	0.3776	1.46	0.3426
1.46	0.3776	1.46	0.3423
1.46	0.3785	1.46	0.3416
1.47	0.3795	1.47	0.3416
1.47	0.3807	1.47	0.3413
1.47	0.381	1.47	0.3423
1.48	0.3829	1.48	0.342
1.48	0.3841	1.48	0.342
1.48	0.3838	1.48	0.3423
1.48	0.3841	1.48	0.3416
1.49	0.3857	1.49	0.3426
1.49	0.3863	1.49	0.3435
1.49	0.3881	1.49	0.3441
1.49	0.3881	1.49	0.3454
1.5	0.3894	1.5	0.3454
1.5	0.39	1.5	0.346
1.5	0.3903	1.5	0.346
1.5	0.3903	1.5	0.2555
1.5	0.1395	1.5	0.2347
1.5	0.1395	1.5	0.2006
1.51	0.1001	1.51	0.1783
1.51	0.0682	1.51	0.1544
1.51	0.0499	1.51	0.1383
1.51	0.0301	1.52	0.1209
1.52	0.0161	1.52	0.1076
1.52	0.0009	1.52	0.0986
1.52	-0.0096	1.52	0.0902
1.53	-0.0233	1.53	0.0818
1.53	-0.0313	1.53	0.0722
1.53	-0.0394	1.53	0.0642
1.53	-0.0505	1.54	0.058
1.54	-0.0577	1.54	0.049
1.54	-0.0673	1.54	0.0446
1.54	-0.0732	1.54	0.0384
1.55	-0.0825	1.55	0.0332
1.55	-0.0877	1.55	0.027
1.55	-0.0952	1.55	0.0217
1.55	-0.0989	1.55	0.0167
1.56	-0.1045	1.56	0.0105
1.56	-0.1116	1.56	0.0053
1.56	-0.1153	1.56	0.0003
1.56	-0.1218	1.57	-0.0047
1.57	-0.1259	1.57	-0.0087
1.57	-0.1318	1.57	-0.0133
1.57	-0.1355	1.57	-0.0183
1.58	-0.1401	1.58	-0.0223
1.58	-0.1435	1.58	-0.0273
1.58	-0.1479	1.58	-0.0319
1.58	-0.1528	1.59	-0.0353
1.59	-0.155	1.59	-0.0397
1.59	-0.16	1.59	-0.0428
1.59	-0.1628	1.59	-0.0465
1.6	-0.1677	1.6	-0.0505
1.6	-0.1705	1.6	-0.0546
1.6	-0.1739	1.6	-0.0589
1.6	-0.1758	1.6	-0.0623
1.61	-0.1792	1.61	-0.066
1.61	-0.1832	1.61	-0.0691
1.61	-0.1857	1.61	-0.0729
1.61	-0.1888	1.62	-0.0778
1.62	-0.1913	1.62	-0.0809
1.62	-0.195	1.62	-0.0853
1.62	-0.1975	1.62	-0.0874
1.63	-0.2009	1.63	-0.0915
1.63	-0.2034	1.63	-0.0955
1.63	-0.2052	1.63	-0.098
1.63	-0.209	1.64	-0.0998
1.64	-0.2111	1.64	-0.1039
1.64	-0.2152	1.64	-0.1066
1.64	-0.2176	1.64	-0.1094
1.65	-0.2201	1.65	-0.1135
1.65	-0.2223	1.65	-0.1159
1.65	-0.2251	1.65	-0.1194
1.65	-0.2279	1.65	-0.1221
1.66	-0.2294	1.66	-0.1246
1.66	-0.231	1.66	-0.1277
1.66	-0.2341	1.66	-0.1299
1.66	-0.2372	1.67	-0.1336
1.67	-0.2387	1.67	-0.1358
1.67	-0.2421	1.67	-0.1386
1.67	-0.2443	1.67	-0.1411
1.68	-0.2462	1.68	-0.1435
1.68	-0.2486	1.68	-0.1451
1.68	-0.2511	1.68	-0.1482
1.68	-0.2539	1.69	-0.151
1.69	-0.2558	1.69	-0.1519
1.69	-0.2579	1.69	-0.155
1.69	-0.2607	1.69	-0.1572
1.7	-0.2635	1.7	-0.159
1.7	-0.2648	1.7	-0.1609
1.7	-0.2669	1.7	-0.1628
1.7	-0.2691	1.7	-0.1637
1.71	-0.2713	1.71	-0.1665
1.71	-0.2741	1.71	-0.1677
1.71	-0.2762	1.71	-0.1702
1.71	-0.279	1.72	-0.1714
1.72	-0.2806	1.72	-0.1727
1.72	-0.2827	1.72	-0.1745
1.72	-0.2846	1.72	-0.1755
1.73	-0.2871	1.73	-0.1767
1.73	-0.2905	1.73	-0.1789
1.73	-0.2914	1.73	-0.1801
1.73	-0.2933	1.74	-0.1811
1.74	-0.2945	1.74	-0.1826
1.74	-0.2979	1.74	-0.1854
1.74	-0.2989	1.74	-0.1866
1.75	-0.302	1.75	-0.1876
1.75	-0.3038	1.75	-0.1882
1.75	-0.306	1.75	-0.1894
1.75	-0.3082	1.75	-0.191
1.76	-0.3103	1.76	-0.1916
1.76	-0.3128	1.76	-0.1928
1.76	-0.3144	1.76	-0.1944
1.76	-0.3168	1.77	-0.1953
1.77	-0.319	1.77	-0.1966
1.77	-0.3209	1.77	-0.1975
1.77	-0.3224	1.77	-0.1981
1.78	-0.3249	1.78	-0.1993
1.78	-0.3268	1.78	-0.2
1.78	-0.3289	1.78	-0.2012
1.78	-0.3317	1.79	-0.2028
1.79	-0.3339	1.79	-0.2037
1.79	-0.3364	1.79	-0.2043
1.79	-0.3385	1.79	-0.2052
1.8	-0.341	1.8	-0.2059
1.8	-0.3432	1.8	-0.2068
1.8	-0.3451	1.8	-0.2071
1.8	-0.3469	1.8	-0.208
1.81	-0.3482	1.81	-0.209
1.81	-0.35	1.81	-0.2105
1.81	-0.3516	1.81	-0.2108
1.81	-0.355	1.82	-0.2111
1.82	-0.3556	1.82	-0.2124
1.82	-0.3587	1.82	-0.213
1.82	-0.359	1.82	-0.2139
1.83	-0.3609	1.83	-0.2142
1.83	-0.3637	1.83	-0.2152
1.83	-0.3643	1.83	-0.2164
1.83	-0.3671	1.83	-0.2167
1.84	-0.3692	1.84	-0.2183
1.84	-0.3717	1.84	-0.2189
1.84	-0.373	1.84	-0.2195
1.85	-0.3745	1.85	-0.2195
1.85	-0.3761	1.85	-0.2207
1.85	-0.3776	1.85	-0.2214
1.85	-0.3801	1.85	-0.2217
1.86	-0.3813	1.86	-0.222
1.86	-0.3838	1.86	-0.2223
1.86	-0.3854	1.86	-0.2238
1.86	-0.3875	1.87	-0.2245
1.87	-0.3888	1.87	-0.2251
1.87	-0.3906	1.87	-0.2254
1.87	-0.3928	1.87	-0.2263
1.88	-0.394	1.88	-0.2266
1.88	-0.3962	1.88	-0.2269
1.88	-0.3974	1.88	-0.2269
1.88	-0.3993	1.89	-0.2285
1.89	-0.4009	1.89	-0.2279
1.89	-0.4027	1.89	-0.2294
1.89	-0.4043	1.89	-0.2297
1.9	-0.4052	1.9	-0.231
1.9	-0.4067	1.9	-0.2313
1.9	-0.4092	1.9	-0.2313
1.9	-0.4098	1.9	-0.2319
1.91	-0.4129	1.91	-0.2322
1.91	-0.4145	1.91	-0.2322
1.91	-0.4154	1.91	-0.2325
1.91	-0.4167	1.92	-0.2325
1.92	-0.4111	1.92	-0.2331
1.92	-0.2384	1.92	-0.2334
1.92	-0.1966	1.92	-0.2338
1.93	-0.2195	1.93	-0.235
1.93	-0.2195	1.93	-0.2347
1.93	-0.2263	1.93	-0.2359
1.93	-0.2551	1.94	-0.2362
1.94	-0.2806	1.94	-0.2365
1.94	-0.2923	1.94	-0.2369
1.94	-0.2989	1.94	-0.2372
1.95	-0.3057	1.95	-0.2378
1.95	-0.3113	1.95	-0.2387
1.95	-0.3162	1.95	-0.239
1.95	-0.3203	1.95	-0.239
1.96	-0.3221	1.96	-0.24
1.96	-0.3265	1.96	-0.24
1.96	-0.3311	1.96	-0.2406
1.96	-0.337	1.97	-0.2406
1.97	-0.3413	1.97	-0.2412
1.97	-0.3441	1.97	-0.2412
1.97	-0.3482	1.97	-0.2421
1.98	-0.3506	1.98	-0.2424
1.98	-0.3658	1.98	-0.2427
1.98	-0.3708	1.98	-0.244
1.98	-0.3745	1.99	-0.2434
1.99	-0.3773	1.99	-0.2446
1.99	-0.3798	1.99	-0.2443
1.99	-0.3813	1.99	-0.2443
2	-0.3816	2	-0.2446
2	-0.3826	2	-0.2458
2	-0.3838	2	-0.2465
2	-0.3844	2	-0.2468
2.01	-0.3854	2.01	-0.2468
2.01	-0.3866	2.01	-0.2474
2.01	-0.3881	2.01	-0.2474
2.01	-0.3875	2.02	-0.248
2.02	-0.3881	2.02	-0.248
2.02	-0.3894	2.02	-0.2483
2.02	-0.3906	2.02	-0.2486
2.03	-0.39	2.03	-0.2489
2.03	-0.3912	2.03	-0.2496
2.03	-0.39	2.03	-0.2502
2.03	-0.3857	2.04	-0.2502
2.04	-0.3866	2.04	-0.2505
2.04	-0.3841	2.04	-0.2514
2.04	-0.3835	2.04	-0.2517
2.05	-0.3841	2.05	-0.252
2.05	-0.3838	2.05	-0.2527
2.05	-0.3823	2.05	-0.253
2.05	-0.381	2.05	-0.2533
2.06	-0.3804	2.06	-0.2536
2.06	-0.3792	2.06	-0.2536
2.06	-0.3804	2.06	-0.2539
2.06	-0.3795	2.07	-0.2542
2.07	-0.275	2.07	-0.2542
2.07	-0.3621	2.07	-0.2548
2.07	-0.3748	2.07	-0.2555
2.08	-0.3788	2.08	-0.2555
2.08	-0.3819	2.08	-0.2561
2.08	-0.3838	2.08	-0.2561
2.08	-0.3807	2.08	-0.2567
2.09	-0.3823	2.09	-0.2567
2.09	-0.3841	2.09	-0.257
2.09	-0.3819	2.09	-0.257
2.1	-0.381	2.1	-0.2573
2.1	-0.3813	2.1	-0.2579
2.1	-0.3823	2.1	-0.2582
2.1	-0.3785	2.1	-0.2579
2.11	-0.3795	2.11	-0.2586
2.11	-0.3798	2.11	-0.2586
2.11	-0.3813	2.11	-0.2592
2.11	-0.3819	2.12	-0.2598
2.12	-0.3816	2.12	-0.2601
2.12	-0.3826	2.12	-0.2601
2.12	-0.3826	2.12	-0.2598
2.13	-0.3826	2.13	-0.2604
2.13	-0.3823	2.13	-0.2607
2.13	-0.3826	2.13	-0.262
2.13	-0.3841	2.14	-0.262
2.14	-0.3785	2.14	-0.2626
2.14	-0.377	2.14	-0.2629
2.14	-0.3748	2.14	-0.2629
2.15	-0.373	2.15	-0.2629
2.15	-0.3705	2.15	-0.2632
2.15	-0.3705	2.15	-0.2635
2.15	-0.3692	2.15	-0.2644
2.16	-0.3683	2.16	-0.2648
2.16	-0.368	2.16	-0.2648
2.16	-0.3661	2.16	-0.2651
2.16	-0.373	2.17	-0.2651
2.17	-0.3745	2.17	-0.2657
2.17	-0.3745	2.17	-0.266
2.17	-0.3764	2.17	-0.266
2.18	-0.3761	2.18	-0.2663
2.18	-0.3757	2.18	-0.2666
2.18	-0.3751	2.18	-0.2663
2.18	-0.3751	2.18	-0.2666
2.19	-0.3757	2.19	-0.2666
2.19	-0.3757	2.19	-0.2672
2.19	-0.3792	2.19	-0.2675
2.2	-0.3792	2.2	-0.2672
2.2	-0.3804	2.2	-0.2675
2.2	-0.3823	2.2	-0.2682
2.2	-0.3854	2.2	-0.2675
2.21	-0.3903	2.21	-0.2682
2.21	-0.3925	2.21	-0.2691
2.21	-0.3928	2.21	-0.2694
2.21	-0.3916	2.22	-0.2694
2.22	-0.3919	2.22	-0.2697
2.22	-0.3909	2.22	-0.27
2.22	-0.3888	2.22	-0.27
2.23	-0.3872	2.23	-0.2703
2.23	-0.3844	2.23	-0.2706
2.23	-0.3937	2.23	-0.2706
2.23	-0.3943	2.23	-0.271
2.24	-0.404	2.24	-0.271
2.24	-0.4043	2.24	-0.2713
2.24	-0.4036	2.24	-0.2713
2.25	-0.4052	2.25	-0.2713
2.25	-0.4055	2.25	-0.2722
2.25	-0.4046	2.25	-0.2722
2.25	-0.4046	2.25	-0.2728
2.26	-0.4046	2.26	-0.2728
2.26	-0.4046	2.26	-0.2731
2.26	-0.4027	2.26	-0.2731
2.26	-0.4024	2.27	-0.2734
2.27	-0.4036	2.27	-0.2731
2.27	-0.4033	2.27	-0.2737
2.27	-0.4067	2.27	-0.2737
2.28	-0.4077	2.28	-0.2747
2.28	-0.4077	2.28	-0.2747
2.28	-0.4074	2.28	-0.275
2.28	-0.4046	2.29	-0.275
2.29	-0.4055	2.29	-0.275
2.29	-0.4064	2.29	-0.2753
2.29	-0.4055	2.29	-0.2759
2.3	-0.404	2.3	-0.2759
2.3	-0.4018	2.3	-0.2765
2.3	-0.4015	2.3	-0.2768
2.3	-0.4009	2.3	-0.2762
2.31	-0.4046	2.31	-0.2765
2.31	-0.408	2.31	-0.2772
2.31	-0.4083	2.31	-0.2768
2.31	-0.4077	2.32	-0.2768
2.32	-0.4067	2.32	-0.2772
2.32	-0.4027	2.32	-0.2772
2.32	-0.4012	2.32	-0.2778
2.33	-0.3993	2.33	-0.2784
2.33	-0.3984	2.33	-0.279
2.33	-0.3962	2.33	-0.279
2.33	-0.3956	2.34	-0.279
2.34	-0.395	2.34	-0.279
2.34	-0.395	2.34	-0.2796
2.34	-0.3953	2.34	-0.2796
2.35	-0.3943	2.35	-0.2799
2.35	-0.3943	2.35	-0.2799
2.35	-0.3947	2.35	-0.2806
2.35	-0.394	2.35	-0.2806
2.36	-0.3943	2.36	-0.2806
2.36	-0.3947	2.36	-0.2809
2.36	-0.3943	2.36	-0.2806
2.36	-0.3943	2.37	-0.2818
2.37	-0.3943	2.37	-0.2815
2.37	-0.3956	2.37	-0.2815
2.37	-0.3959	2.37	-0.2818
2.38	-0.3959	2.38	-0.2821
2.38	-0.3947	2.38	-0.2821
2.38	-0.3956	2.38	-0.2824
2.38	-0.3953	2.38	-0.2824
2.39	-0.3959	2.39	-0.283
2.39	-0.3959	2.39	-0.2834
2.39	-0.3959	2.39	-0.2834
2.4	-0.3928	2.4	-0.2834
2.4	-0.3903	2.4	-0.2837
2.4	-0.3866	2.4	-0.2837
2.4	-0.3826	2.4	-0.284
2.41	-0.3565	2.41	-0.2843
2.41	-0.3943	2.41	-0.2846
2.41	-0.4002	2.41	-0.2849
2.41	-0.3996	2.42	-0.2852
2.42	-0.3999	2.42	-0.2852
2.42	-0.4005	2.42	-0.2855
2.42	-0.399	2.42	-0.2855
2.43	-0.3993	2.43	-0.2855
2.43	-0.3996	2.43	-0.2855
2.43	-0.3987	2.43	-0.2855
2.43	-0.3987	2.44	-0.2861
2.44	-0.3962	2.44	-0.2858
2.44	-0.3934	2.44	-0.2861
2.44	-0.3903	2.44	-0.2871
2.45	-0.3885	2.45	-0.2871
2.45	-0.3878	2.45	-0.2877
2.45	-0.3863	2.45	-0.2874
2.45	-0.3826	2.45	-0.2874
2.46	-0.3906	2.46	-0.2877
2.46	-0.4002	2.46	-0.288
2.46	-0.403	2.46	-0.2883
2.46	-0.4024	2.47	-0.2886
2.47	-0.403	2.47	-0.2883
2.47	-0.4049	2.47	-0.2889
2.47	-0.404	2.47	-0.2892
2.48	-0.4036	2.48	-0.2892
2.48	-0.4052	2.48	-0.2892
2.48	-0.408	2.48	-0.2896
2.48	-0.408	2.48	-0.2896
2.49	-0.4086	2.49	-0.2902
2.49	-0.4086	2.49	-0.2902
2.49	-0.4098	2.49	-0.2905
2.5	-0.4095	2.5	-0.2905
2.5	-0.4102	2.5	-0.2911
2.5	-0.4123	2.5	-0.2911
2.5	-0.4129	2.5	-0.2074
2.5	-0.4129	2.5	-0.2083
2.5	-0.19	2.5	-0.1733
2.5	-0.19	2.51	-0.1535
2.51	-0.1594	2.51	-0.1411
2.51	-0.1352	2.51	-0.128
2.51	-0.1187	2.51	-0.1166
2.52	-0.0995	2.52	-0.1082
2.52	-0.0865	2.52	-0.0986
2.52	-0.0679	2.52	-0.093
2.52	-0.0549	2.53	-0.0849
2.53	-0.0391	2.53	-0.0775
2.53	-0.0282	2.53	-0.0704
2.53	-0.0171	2.53	-0.0639
2.53	-0.0034	2.54	-0.0589
2.54	0.0074	2.54	-0.0518
2.54	0.0229	2.54	-0.0465
2.54	0.0341	2.55	-0.0409
2.55	0.0468	2.55	-0.0353
2.55	0.0561	2.55	-0.0307
2.55	0.0685	2.55	-0.0254
2.55	0.0763	2.56	-0.0211
2.56	0.0856	2.56	-0.0161
2.56	0.0955	2.56	-0.0105
2.56	0.1011	2.56	-0.0062
2.57	0.1097	2.57	-0.0012
2.57	0.1166	2.57	0.0034
2.57	0.1243	2.57	0.0074
2.57	0.1311	2.58	0.0124
2.58	0.1386	2.58	0.0158
2.58	0.1435	2.58	0.0211
2.58	0.1488	2.58	0.0248
2.58	0.155	2.59	0.0288
2.59	0.16	2.59	0.0332
2.59	0.1656	2.59	0.036
2.59	0.1708	2.6	0.0406
2.6	0.1758	2.6	0.044
2.6	0.1795	2.6	0.0474
2.6	0.1851	2.6	0.0505
2.6	0.1885	2.61	0.0549
2.61	0.1919	2.61	0.0586
2.61	0.1969	2.61	0.0626
2.61	0.2006	2.61	0.066
2.62	0.2046	2.62	0.0698
2.62	0.2077	2.62	0.0722
2.62	0.2117	2.62	0.0766
2.62	0.2155	2.63	0.0809
2.63	0.2189	2.63	0.084
2.63	0.2214	2.63	0.0877
2.63	0.2245	2.63	0.0905
2.63	0.2282	2.64	0.0946
2.64	0.2307	2.64	0.0977
2.64	0.2334	2.64	0.0992
2.64	0.2359	2.65	0.1026
2.65	0.239	2.65	0.1048
2.65	0.2412	2.65	0.1091
2.65	0.2443	2.65	0.1125
2.65	0.2468	2.66	0.1159
2.66	0.2486	2.66	0.1187
2.66	0.2514	2.66	0.1212
2.66	0.2536	2.66	0.1243
2.67	0.2561	2.67	0.1277
2.67	0.2586	2.67	0.1302
2.67	0.2604	2.67	0.133
2.67	0.2623	2.68	0.1361
2.68	0.2648	2.68	0.1392
2.68	0.2663	2.68	0.142
2.68	0.2679	2.68	0.1442
2.68	0.2703	2.69	0.1473
2.69	0.2716	2.69	0.15
2.69	0.2744	2.69	0.1522
2.69	0.2762	2.69	0.155
2.7	0.2778	2.7	0.1575
2.7	0.2796	2.7	0.1603
2.7	0.2812	2.7	0.1621
2.7	0.2827	2.71	0.1649
2.71	0.2852	2.71	0.1671
2.71	0.2861	2.71	0.1696
2.71	0.2877	2.71	0.1724
2.72	0.2896	2.72	0.1745
2.72	0.2911	2.72	0.1761
2.72	0.2923	2.72	0.1786
2.72	0.2933	2.73	0.1811
2.73	0.2945	2.73	0.1826
2.73	0.2964	2.73	0.186
2.73	0.2976	2.73	0.1869
2.73	0.2998	2.74	0.1888
2.74	0.301	2.74	0.1916
2.74	0.3026	2.74	0.1928
2.74	0.3035	2.75	0.1953
2.75	0.3054	2.75	0.1969
2.75	0.3069	2.75	0.199
2.75	0.3075	2.75	0.2009
2.75	0.3091	2.76	0.2018
2.76	0.3097	2.76	0.2046
2.76	0.3113	2.76	0.2059
2.76	0.3128	2.76	0.2071
2.77	0.3137	2.77	0.209
2.77	0.315	2.77	0.2108
2.77	0.3159	2.77	0.213
2.77	0.3175	2.78	0.2145
2.78	0.3184	2.78	0.2155
2.78	0.3193	2.78	0.2179
2.78	0.3209	2.78	0.2189
2.78	0.3218	2.79	0.221
2.79	0.3218	2.79	0.2223
2.79	0.324	2.79	0.2235
2.79	0.3255	2.8	0.2251
2.8	0.3268	2.8	0.2263
2.8	0.3271	2.8	0.2282
2.8	0.3283	2.8	0.2294
2.8	0.3286	2.81	0.231
2.81	0.3296	2.81	0.2325
2.81	0.3311	2.81	0.2331
2.81	0.3314	2.81	0.235
2.82	0.333	2.82	0.2359
2.82	0.3345	2.82	0.2369
2.82	0.3358	2.82	0.2378
2.82	0.3364	2.83	0.2396
2.83	0.3367	2.83	0.2412
2.83	0.3376	2.83	0.2424
2.83	0.3382	2.83	0.2437
2.83	0.3395	2.84	0.2449
2.84	0.3401	2.84	0.2462
2.84	0.341	2.84	0.2474
2.84	0.342	2.85	0.2483
2.85	0.3423	2.85	0.2493
2.85	0.3432	2.85	0.2502
2.85	0.3441	2.85	0.2517
2.85	0.346	2.86	0.253
2.86	0.3469	2.86	0.2542
2.86	0.3475	2.86	0.2548
2.86	0.3478	2.86	0.2558
2.87	0.3485	2.87	0.2576
2.87	0.3488	2.87	0.2586
2.87	0.3497	2.87	0.2589
2.87	0.3509	2.88	0.2604
2.88	0.3516	2.88	0.2617
2.88	0.3519	2.88	0.2623
2.88	0.3528	2.88	0.2632
2.88	0.3525	2.89	0.2641
2.89	0.3534	2.89	0.2644
2.89	0.354	2.89	0.2651
2.89	0.3547	2.9	0.266
2.9	0.3559	2.9	0.2679
2.9	0.3565	2.9	0.2688
2.9	0.3571	2.9	0.2688
2.9	0.3587	2.91	0.2694
2.91	0.3587	2.91	0.2703
2.91	0.3596	2.91	0.2716
2.91	0.3596	2.91	0.2719
2.92	0.3599	2.92	0.2728
2.92	0.3612	2.92	0.2741
2.92	0.3618	2.92	0.2744
2.92	0.3627	2.93	0.2753
2.93	0.3627	2.93	0.2756
2.93	0.3633	2.93	0.2762
2.93	0.3637	2.93	0.2778
2.93	0.3655	2.94	0.2781
2.94	0.3661	2.94	0.279
2.94	0.3671	2.94	0.2793
2.94	0.3674	2.95	0.2799
2.95	0.3674	2.95	0.2806
2.95	0.3683	2.95	0.2812
2.95	0.3686	2.95	0.2818
2.95	0.3689	2.96	0.2827
2.96	0.3695	2.96	0.2834
2.96	0.3702	2.96	0.2834
2.96	0.3711	2.96	0.2843
2.97	0.3711	2.97	0.2846
2.97	0.3717	2.97	0.2855
2.97	0.372	2.97	0.2855
2.97	0.372	2.98	0.2861
2.98	0.3736	2.98	0.2868
2.98	0.3745	2.98	0.2874
2.98	0.3748	2.98	0.2874
2.98	0.3754	2.99	0.288
2.99	0.3767	2.99	0.2889
2.99	0.377	2.99	0.2892
2.99	0.377	3	0.2896
3	0.3776	3	0.2896
3	0.3779	3	0.2905
3	0.3779	3	0.2908
3	0.3785	3.01	0.2911
3.01	0.3788	3.01	0.2911
3.01	0.3795	3.01	0.2911
3.01	0.3804	3.01	0.2917
3.02	0.381	3.02	0.292
3.02	0.3816	3.02	0.2927
3.02	0.3823	3.02	0.293
3.02	0.3835	3.03	0.2936
3.03	0.3838	3.03	0.2942
3.03	0.3841	3.03	0.2948
3.03	0.3841	3.03	0.2954
3.03	0.3847	3.04	0.2951
3.04	0.385	3.04	0.2954
3.04	0.3854	3.04	0.2958
3.04	0.3866	3.05	0.2967
3.05	0.3872	3.05	0.2967
3.05	0.3888	3.05	0.297
3.05	0.3885	3.05	0.2976
3.05	0.3888	3.06	0.2976
3.06	0.3897	3.06	0.2976
3.06	0.3897	3.06	0.2982
3.06	0.3909	3.06	0.2982
3.07	0.3909	3.07	0.2992
3.07	0.3916	3.07	0.2989
3.07	0.3922	3.07	0.2995
3.07	0.3928	3.08	0.3004
3.08	0.3931	3.08	0.2998
3.08	0.394	3.08	0.3004
3.08	0.3943	3.08	0.3007
3.08	0.3947	3.09	0.3013
3.09	0.3947	3.09	0.3013
3.09	0.395	3.09	0.3023
3.09	0.3965	3.09	0.3016
3.1	0.3971	3.1	0.3023
3.1	0.3981	3.1	0.3023
3.1	0.3981	3.1	0.3023
3.1	0.3984	3.11	0.3023
3.11	0.399	3.11	0.3032
3.11	0.3996	3.11	0.3032
3.11	0.3999	3.11	0.3038
3.12	0.4005	3.12	0.3041
3.12	0.4009	3.12	0.3047
3.12	0.4015	3.12	0.3051
3.12	0.4021	3.13	0.3054
3.13	0.403	3.13	0.3057
3.13	0.403	3.13	0.306
3.13	0.4036	3.13	0.3063
3.13	0.4046	3.14	0.3063
3.14	0.4052	3.14	0.306
3.14	0.4055	3.14	0.3063
3.14	0.4064	3.15	0.3063
3.15	0.4071	3.15	0.3069
3.15	0.4077	3.15	0.3069
3.15	0.4083	3.15	0.3069
3.15	0.4083	3.16	0.3069
3.16	0.4083	3.16	0.3069
3.16	0.4083	3.16	0.3075
3.16	0.4092	3.16	0.3078
3.17	0.4098	3.17	0.3078
3.17	0.4102	3.17	0.3078
3.17	0.4111	3.17	0.3088
3.17	0.4117	3.18	0.3088
3.18	0.4123	3.18	0.3088
3.18	0.4129	3.18	0.3091
3.18	0.4139	3.18	0.3094
3.18	0.4139	3.19	0.3097
3.19	0.4148	3.19	0.3106
3.19	0.4154	3.19	0.3103
3.19	0.4154	3.19	0.3106
3.2	0.4164	3.2	0.3106
3.2	0.4164	3.2	0.3109
3.2	0.4173	3.2	0.3116
3.2	0.4179	3.21	0.3106
3.21	0.4188	3.21	0.3116
3.21	0.4195	3.21	0.3116
3.21	0.4198	3.21	0.3116
3.22	0.4204	3.22	0.3116
3.22	0.4207	3.22	0.3116
3.22	0.4213	3.22	0.3116
3.22	0.4213	3.23	0.3125
3.23	0.4222	3.23	0.3125
3.23	0.4222	3.23	0.3131
3.23	0.4232	3.23	0.3134
3.23	0.4238	3.24	0.3134
3.24	0.4238	3.24	0.3134
3.24	0.425	3.24	0.3141
3.24	0.425	3.25	0.3141
3.25	0.4263	3.25	0.3144
3.25	0.4266	3.25	0.3144
3.25	0.4272	3.25	0.3144
3.25	0.4275	3.26	0.3144
3.26	0.4278	3.26	0.315
3.26	0.4291	3.26	0.315
3.26	0.4294	3.26	0.3153
3.27	0.4306	3.27	0.3153
3.27	0.4306	3.27	0.3156
3.27	0.4309	3.27	0.3159
3.27	0.4319	3.28	0.3162
3.28	0.4322	3.28	0.3162
3.28	0.4334	3.28	0.3162
3.28	0.4337	3.28	0.3162
3.28	0.4343	3.29	0.3162
3.29	0.4346	3.29	0.3165
3.29	0.4356	3.29	0.3168
3.29	0.4362	3.3	0.3168
3.3	0.4368	3.3	0.3175
3.3	0.4371	3.3	0.3175
3.3	0.4377	3.3	0.3178
3.3	0.4381	3.31	0.3181
3.31	0.4387	3.31	0.3181
3.31	0.4396	3.31	0.3187
3.31	0.4402	3.31	0.3187
3.32	0.4402	3.32	0.319
3.32	0.4412	3.32	0.319
3.32	0.4418	3.32	0.319
3.32	0.4427	3.33	0.3193
3.33	0.443	3.33	0.3193
3.33	0.4443	3.33	0.3193
3.33	0.4446	3.33	0.3196
3.33	0.4449	3.34	0.3193
3.34	0.4461	3.34	0.3199
3.34	0.4461	3.34	0.3203
3.34	0.4464	3.35	0.3209
3.35	0.4464	3.35	0.3203
3.35	0.4477	3.35	0.3206
3.35	0.4483	3.35	0.3206
3.35	0.4492	3.36	0.3209
3.36	0.4495	3.36	0.3212
3.36	0.4505	3.36	0.3212
3.36	0.4511	3.36	0.3218
3.37	0.4511	3.37	0.3218
3.37	0.4523	3.37	0.3215
3.37	0.4529	3.37	0.3212
3.37	0.4536	3.38	0.3218
3.38	0.4542	3.38	0.3221
3.38	0.4548	3.38	0.3227
3.38	0.4548	3.38	0.3227
3.38	0.4557	3.39	0.323
3.39	0.456	3.39	0.323
3.39	0.457	3.39	0.3234
3.39	0.4576	3.39	0.3237
3.4	0.4585	3.4	0.3237
3.4	0.4591	3.4	0.324
3.4	0.4601	3.4	0.3246
3.4	0.4613	3.41	0.3243
3.41	0.4613	3.41	0.3249
3.41	0.4625	3.41	0.3249
3.41	0.4632	3.41	0.3246
3.42	0.4635	3.42	0.3249
3.42	0.4644	3.42	0.3252
3.42	0.465	3.42	0.3255
3.42	0.465	3.43	0.3255
3.43	0.465	3.43	0.3255
3.43	0.4669	3.43	0.3255
3.43	0.4669	3.43	0.3261
3.43	0.4675	3.44	0.3261
3.44	0.4688	3.44	0.3261
3.44	0.4691	3.44	0.3261
3.44	0.4703	3.45	0.3265
3.45	0.4709	3.45	0.3265
3.45	0.4709	3.45	0.3265
3.45	0.4715	3.45	0.3271
3.45	0.4725	3.46	0.3271
3.46	0.4734	3.46	0.3274
3.46	0.474	3.46	0.3274
3.46	0.4746	3.46	0.3274
3.47	0.4753	3.47	0.3274
3.47	0.4762	3.47	0.3283
3.47	0.4762	3.47	0.3283
3.47	0.4771	3.48	0.3283
3.48	0.4771	3.48	0.3283
3.48	0.4781	3.48	0.3283
3.48	0.4784	3.48	0.3283
3.48	0.479	3.49	0.3286
3.49	0.4796	3.49	0.3292
3.49	0.4808	3.49	0.3292
3.49	0.4808	3.5	0.3292
3.5	0.4821	3.5	0.3292
3.5	0.4824	3.5	0.3292
3.5	0.4836	3.5	0.2465
3.5	0.4839	3.5	0.2359
3.5	0.4839	3.5	0.2028
3.5	0.2139	3.5	0.186
3.5	0.2139	3.51	0.169
3.51	0.1525	3.51	0.155
3.51	0.1252	3.51	0.1457
3.51	0.1051	3.52	0.1355
3.52	0.0849	3.52	0.1268
3.52	0.071	3.52	0.1197
3.52	0.0549	3.52	0.1116
3.52	0.0453	3.53	0.1045
3.53	0.0341	3.53	0.0992
3.53	0.0254	3.53	0.093
3.53	0.0143	3.54	0.0887
3.54	0.0062	3.54	0.0818
3.54	-0.0009	3.54	0.0763
3.54	-0.0099	3.54	0.071
3.54	-0.0164	3.55	0.0654
3.55	-0.0245	3.55	0.0608
3.55	-0.0304	3.55	0.0561
3.55	-0.0378	3.56	0.0502
3.55	-0.0425	3.56	0.0465
3.56	-0.049	3.56	0.0422
3.56	-0.0546	3.56	0.0384
3.56	-0.0598	3.57	0.0344
3.57	-0.066	3.57	0.031
3.57	-0.0691	3.57	0.0254
3.57	-0.076	3.57	0.0214
3.57	-0.08	3.58	0.018
3.58	-0.0856	3.58	0.014
3.58	-0.0899	3.58	0.0096
3.58	-0.0939	3.59	0.0065
3.59	-0.0973	3.59	0.0028
3.59	-0.1014	3.59	-0.0009
3.59	-0.1048	3.59	-0.005
3.59	-0.1082	3.6	-0.009
3.6	-0.1128	3.6	-0.0118
3.6	-0.1163	3.6	-0.0155
3.6	-0.1197	3.61	-0.0177
3.6	-0.1225	3.61	-0.022
3.61	-0.1265	3.61	-0.0257
3.61	-0.1302	3.61	-0.0285
3.61	-0.133	3.62	-0.0319
3.62	-0.137	3.62	-0.0344
3.62	-0.1395	3.62	-0.0388
3.62	-0.1432	3.62	-0.0409
3.62	-0.1445	3.63	-0.0428
3.63	-0.1476	3.63	-0.0465
3.63	-0.151	3.63	-0.0496
3.63	-0.1535	3.64	-0.0527
3.64	-0.1575	3.64	-0.0555
3.64	-0.1603	3.64	-0.0577
3.64	-0.1621	3.64	-0.0617
3.64	-0.1652	3.65	-0.0636
3.65	-0.169	3.65	-0.0667
3.65	-0.1705	3.65	-0.0698
3.65	-0.1724	3.65	-0.0713
3.65	-0.1752	3.66	-0.0747
3.66	-0.1773	3.66	-0.0784
3.66	-0.1801	3.66	-0.0809
3.66	-0.1823	3.67	-0.0834
3.67	-0.1854	3.67	-0.0859
3.67	-0.1873	3.67	-0.089
3.67	-0.1897	3.67	-0.0911
3.67	-0.1922	3.68	-0.0942
3.68	-0.1947	3.68	-0.0964
3.68	-0.1966	3.68	-0.0983
3.68	-0.1984	3.69	-0.0995
3.69	-0.2018	3.69	-0.1032
3.69	-0.2034	3.69	-0.1042
3.69	-0.2065	3.69	-0.1066
3.69	-0.2083	3.7	-0.1085
3.7	-0.2102	3.7	-0.1122
3.7	-0.2127	3.7	-0.1144
3.7	-0.2152	3.71	-0.1163
3.7	-0.2179	3.71	-0.1187
3.71	-0.2195	3.71	-0.1209
3.71	-0.222	3.71	-0.1221
3.71	-0.2235	3.72	-0.1246
3.72	-0.2263	3.72	-0.1277
3.72	-0.2285	3.72	-0.129
3.72	-0.2297	3.72	-0.1314
3.72	-0.2313	3.73	-0.1336
3.73	-0.2334	3.73	-0.1361
3.73	-0.2359	3.73	-0.138
3.73	-0.2381	3.74	-0.1404
3.74	-0.24	3.74	-0.142
3.74	-0.2415	3.74	-0.1438
3.74	-0.2449	3.74	-0.1451
3.74	-0.2462	3.75	-0.1479
3.75	-0.248	3.75	-0.15
3.75	-0.2508	3.75	-0.1513
3.75	-0.2527	3.76	-0.1535
3.75	-0.2555	3.76	-0.1553
3.76	-0.2561	3.76	-0.1572
3.76	-0.2589	3.76	-0.1594
3.76	-0.261	3.77	-0.1618
3.77	-0.2629	3.77	-0.1631
3.77	-0.2651	3.77	-0.164
3.77	-0.2672	3.77	-0.1656
3.77	-0.2688	3.78	-0.168
3.78	-0.2706	3.78	-0.1693
3.78	-0.2734	3.78	-0.1711
3.78	-0.2753	3.79	-0.1727
3.79	-0.2765	3.79	-0.1739
3.79	-0.2793	3.79	-0.1758
3.79	-0.2809	3.79	-0.1767
3.79	-0.283	3.8	-0.1789
3.8	-0.2846	3.8	-0.1801
3.8	-0.2874	3.8	-0.1817
3.8	-0.2892	3.81	-0.1832
3.8	-0.2911	3.81	-0.1854
3.81	-0.2933	3.81	-0.1869
3.81	-0.2936	3.81	-0.1879
3.81	-0.2964	3.82	-0.1894
3.82	-0.2982	3.82	-0.1907
3.82	-0.3001	3.82	-0.1919
3.82	-0.3016	3.82	-0.1941
3.82	-0.3041	3.83	-0.195
3.83	-0.3057	3.83	-0.1972
3.83	-0.3072	3.83	-0.1972
3.83	-0.3088	3.84	-0.199
3.84	-0.3109	3.84	-0.2003
3.84	-0.3131	3.84	-0.2021
3.84	-0.3147	3.84	-0.2034
3.84	-0.3165	3.85	-0.2043
3.85	-0.319	3.85	-0.2052
3.85	-0.3196	3.85	-0.2065
3.85	-0.3212	3.86	-0.2077
3.85	-0.3227	3.86	-0.209
3.86	-0.324	3.86	-0.2102
3.86	-0.3258	3.86	-0.2114
3.86	-0.328	3.87	-0.2127
3.87	-0.3305	3.87	-0.2139
3.87	-0.3314	3.87	-0.2155
3.87	-0.3327	3.87	-0.2161
3.87	-0.3342	3.88	-0.2176
3.88	-0.3361	3.88	-0.2195
3.88	-0.3379	3.88	-0.2201
3.88	-0.3398	3.89	-0.2214
3.89	-0.3416	3.89	-0.2223
3.89	-0.3426	3.89	-0.2232
3.89	-0.3441	3.89	-0.2245
3.89	-0.3463	3.9	-0.2254
3.9	-0.3469	3.9	-0.2266
3.9	-0.3475	3.9	-0.2266
3.9	-0.3485	3.91	-0.2279
3.9	-0.3497	3.91	-0.2291
3.91	-0.3516	3.91	-0.231
3.91	-0.3528	3.91	-0.2319
3.91	-0.355	3.92	-0.2319
3.92	-0.3562	3.92	-0.2328
3.92	-0.3562	3.92	-0.2334
3.92	-0.3587	3.92	-0.2341
3.92	-0.3599	3.93	-0.235
3.93	-0.3609	3.93	-0.2353
3.93	-0.3621	3.93	-0.2365
3.93	-0.3633	3.94	-0.2381
3.94	-0.364	3.94	-0.2387
3.94	-0.3664	3.94	-0.2396
3.94	-0.3671	3.94	-0.2406
3.94	-0.3683	3.95	-0.2409
3.95	-0.3702	3.95	-0.2418
3.95	-0.3708	3.95	-0.2427
3.95	-0.3723	3.96	-0.2443
3.95	-0.3733	3.96	-0.244
3.96	-0.3745	3.96	-0.2446
3.96	-0.3757	3.96	-0.2465
3.96	-0.3767	3.97	-0.2471
3.97	-0.3788	3.97	-0.2474
3.97	-0.3798	3.97	-0.2483
3.97	-0.3807	3.97	-0.2489
3.97	-0.3823	3.98	-0.2496
3.98	-0.3841	3.98	-0.2505
3.98	-0.3854	3.98	-0.2508
3.98	-0.386	3.99	-0.252
3.99	-0.3878	3.99	-0.2527
3.99	-0.3888	3.99	-0.2536
3.99	-0.3903	3.99	-0.2536
3.99	-0.3916	4	-0.2539
4	-0.3931	4	-0.2545
4	-0.394	4	-0.2555
4	-0.3962	4.01	-0.2558
4	-0.3968	4.01	-0.2567
4.01	-0.3981	4.01	-0.2573
4.01	-0.3999	4.01	-0.2579
4.01	-0.4009	4.02	-0.2582
4.02	-0.4015	4.02	-0.2586
4.02	-0.4036	4.02	-0.2589
4.02	-0.4058	4.02	-0.2598
4.02	-0.4067	4.03	-0.2592
4.03	-0.4083	4.03	-0.2604
4.03	-0.4086	4.03	-0.2613
4.03	-0.4108	4.04	-0.262
4.04	-0.412	4.04	-0.2626
4.04	-0.4142	4.04	-0.2629
4.04	-0.4154	4.04	-0.2626
4.04	-0.4167	4.05	-0.2632
4.05	-0.4176	4.05	-0.2641
4.05	-0.4191	4.05	-0.2648
4.05	-0.4198	4.06	-0.2651
4.05	-0.4213	4.06	-0.2654
4.06	-0.4235	4.06	-0.266
4.06	-0.4257	4.06	-0.266
4.06	-0.4272	4.07	-0.2663
4.07	-0.4288	4.07	-0.2663
4.07	-0.4303	4.07	-0.2672
4.07	-0.4325	4.07	-0.2669
4.07	-0.434	4.08	-0.2672
4.08	-0.435	4.08	-0.2672
4.08	-0.4365	4.08	-0.2672
4.08	-0.4377	4.09	-0.2682
4.09	-0.4396	4.09	-0.2685
4.09	-0.4418	4.09	-0.2691
4.09	-0.4427	4.09	-0.2694
4.09	-0.4439	4.1	-0.2697
4.1	-0.4467	4.1	-0.27
4.1	-0.4489	4.1	-0.27
4.1	-0.4498	4.11	-0.27
4.1	-0.452	4.11	-0.2703
4.11	-0.4529	4.11	-0.2703
4.11	-0.4557	4.11	-0.271
4.11	-0.457	4.12	-0.271
4.12	-0.4594	4.12	-0.2713
4.12	-0.4604	4.12	-0.2722
4.12	-0.4632	4.12	-0.2725
4.12	-0.4638	4.13	-0.2728
4.13	-0.466	4.13	-0.2725
4.13	-0.4681	4.13	-0.2728
4.13	-0.4694	4.14	-0.2728
4.14	-0.4712	4.14	-0.2731
4.14	-0.4734	4.14	-0.2737
4.14	-0.4753	4.14	-0.2741
4.14	-0.4774	4.15	-0.2741
4.15	-0.4784	4.15	-0.2741
4.15	-0.4808	4.15	-0.2744
4.15	-0.4827	4.16	-0.2747
4.15	-0.4836	4.16	-0.275
4.16	-0.487	4.16	-0.275
4.16	-0.4889	4.16	-0.2756
4.16	-0.4911	4.17	-0.2756
4.17	-0.4923	4.17	-0.2759
4.17	-0.4945	4.17	-0.2759
4.17	-0.497	4.17	-0.2768
4.17	-0.4991	4.18	-0.2762
4.18	-0.5013	4.18	-0.2765
4.18	-0.5032	4.18	-0.2765
4.18	-0.5056	4.19	-0.2768
4.19	-0.5084	4.19	-0.2772
4.19	-0.51	4.19	-0.2772
4.19	-0.5115	4.19	-0.2775
4.19	-0.514	4.2	-0.2775
4.2	-0.5153	4.2	-0.2784
4.2	-0.5187	4.2	-0.2787
4.2	-0.5199	4.21	-0.279
4.2	-0.5218	4.21	-0.279
4.21	-0.5236	4.21	-0.2793
4.21	-0.5258	4.21	-0.2793
4.21	-0.5289	4.22	-0.2796
4.22	-0.5317	4.22	-0.2796
4.22	-0.5332	4.22	-0.2796
4.22	-0.536	4.22	-0.2799
4.22	-0.5379	4.23	-0.2799
4.23	-0.5401	4.23	-0.2806
4.23	-0.5432	4.23	-0.2809
4.23	-0.545	4.24	-0.2803
4.24	-0.5478	4.24	-0.2806
4.24	-0.5497	4.24	-0.2809
4.24	-0.5515	4.24	-0.2812
4.24	-0.5546	4.25	-0.2815
4.25	-0.5559	4.25	-0.2815
4.25	-0.5593	4.25	-0.2818
4.25	-0.5611	4.25	-0.2818
4.25	-0.563	4.26	-0.2827
4.26	-0.5661	4.26	-0.2824
4.26	-0.5686	4.26	-0.2821
4.26	-0.5711	4.27	-0.2824
4.27	-0.5729	4.27	-0.283
4.27	-0.5742	4.27	-0.2834
4.27	-0.5779	4.27	-0.2837
4.27	-0.5794	4.28	-0.2837
4.28	-0.5822	4.28	-0.284
4.28	-0.5835	4.28	-0.2837
4.28	-0.5866	4.29	-0.2837
4.29	-0.589	4.29	-0.284
4.29	-0.5906	4.29	-0.2843
4.29	-0.5934	4.29	-0.2843
4.29	-0.5955	4.3	-0.2846
4.3	-0.598	4.3	-0.2855
4.3	-0.5996	4.3	-0.2849
4.3	-0.603	4.31	-0.2852
4.3	-0.6039	4.31	-0.2855
4.31	-0.6067	4.31	-0.2858
4.31	-0.6089	4.31	-0.2855
4.31	-0.611	4.32	-0.2858
4.32	-0.6138	4.32	-0.2861
4.32	-0.6163	4.32	-0.2855
4.32	-0.6188	4.32	-0.2858
4.32	-0.6207	4.33	-0.2861
4.33	-0.6238	4.33	-0.2861
4.33	-0.6256	4.33	-0.2871
4.33	-0.6275	4.34	-0.2871
4.34	-0.6303	4.34	-0.2871
4.34	-0.6321	4.34	-0.2871
4.34	-0.6352	4.34	-0.288
4.34	-0.6374	4.35	-0.288
4.35	-0.6405	4.35	-0.288
4.35	-0.6427	4.35	-0.288
4.35	-0.6452	4.36	-0.2886
4.35	-0.6479	4.36	-0.2886
4.36	-0.6501	4.36	-0.2889
4.36	-0.6538	4.36	-0.2889
4.36	-0.6563	4.37	-0.2899
4.37	-0.6582	4.37	-0.2899
4.37	-0.6613	4.37	-0.2899
4.37	-0.6653	4.37	-0.2896
4.37	-0.6675	4.38	-0.2899
4.38	-0.6706	4.38	-0.2899
4.38	-0.6746	4.38	-0.2902
4.38	-0.6765	4.39	-0.2905
4.39	-0.6808	4.39	-0.2908
4.39	-0.6836	4.39	-0.2908
4.39	-0.6864	4.39	-0.2911
4.39	-0.6904	4.4	-0.2917
4.4	-0.6935	4.4	-0.2908
4.4	-0.6972	4.4	-0.2917
4.4	-0.7	4.41	-0.2914
4.4	-0.7053	4.41	-0.2917
4.41	-0.709	4.41	-0.2917
4.41	-0.714	4.41	-0.2911
4.41	-0.7171	4.42	-0.2927
4.42	-0.722	4.42	-0.2927
4.42	-0.7261	4.42	-0.292
4.42	-0.7307	4.42	-0.2927
4.42	-0.736	4.43	-0.293
4.43	-0.74	4.43	-0.2933
4.43	-0.7462	4.43	-0.2927
4.43	-0.7506	4.44	-0.2933
4.44	-0.758	4.44	-0.2936
4.44	-0.7626	4.44	-0.2936
4.44	-0.7698	4.44	-0.2939
4.44	-0.7757	4.45	-0.2939
4.45	-0.7825	4.45	-0.2948
4.45	-0.7909	4.45	-0.2939
4.45	-0.7968	4.46	-0.2945
4.45	-0.8064	4.46	-0.2945
4.46	-0.8141	4.46	-0.2945
4.46	-0.8237	4.46	-0.2951
4.46	-0.8333	4.47	-0.2951
4.47	-0.8417	4.47	-0.2951
4.47	-0.8547	4.47	-0.2948
4.47	-0.8656	4.47	-0.2958
4.47	-0.8798	4.48	-0.2958
4.48	-0.8919	4.48	-0.2951
4.48	-0.909	4.48	-0.2951
4.48	-0.9223	4.49	-0.2961
4.49	-0.9425	4.49	-0.2964
4.49	-0.958	4.49	-0.2961
4.49	-0.9741	4.49	-0.2961
4.49	-0.9992	4.5	-0.2961
4.5	-1.0187	4.5	-0.2961
4.5	-1.0469	4.5	-0.2251
4.5	-1.0556	4.5	-0.2148
4.5	-1.0485	4.5	-0.1832
4.5	-1.0485	4.5	-0.1677
4.5	-0.2784	4.51	-0.1525
4.51	-0.2784	4.51	-0.1426
4.51	-0.2558	4.51	-0.1314
4.51	-0.2449	4.52	-0.1218
4.51	-0.235	4.52	-0.1147
4.52	-0.2294	4.52	-0.1057
4.52	-0.2217	4.52	-0.1001
4.52	-0.2164	4.53	-0.0936
4.52	-0.2093	4.53	-0.0868
4.53	-0.2046	4.53	-0.0822
4.53	-0.2	4.53	-0.0753
4.53	-0.1935	4.54	-0.0698
4.54	-0.1885	4.54	-0.0642
4.54	-0.1826	4.54	-0.058
4.54	-0.1773	4.55	-0.0536
4.54	-0.1714	4.55	-0.0484
4.55	-0.1671	4.55	-0.0434
4.55	-0.1618	4.55	-0.0397
4.55	-0.1563	4.56	-0.0347
4.56	-0.1513	4.56	-0.031
4.56	-0.1448	4.56	-0.0257
4.56	-0.1401	4.57	-0.0229
4.56	-0.1318	4.57	-0.0177
4.57	-0.1252	4.57	-0.013
4.57	-0.1159	4.57	-0.0096
4.57	-0.1088	4.58	-0.0053
4.58	-0.1004	4.58	-0.0022
4.58	-0.0893	4.58	0.0019
4.58	-0.0778	4.58	0.0062
4.58	-0.0629	4.59	0.0087
4.59	-0.0521	4.59	0.0133
4.59	-0.0384	4.59	0.0177
4.59	-0.0288	4.6	0.0208
4.59	-0.0158	4.6	0.0236
4.6	-0.0062	4.6	0.027
4.6	0.0028	4.6	0.0313
4.6	0.0143	4.61	0.0344
4.61	0.0223	4.61	0.0372
4.61	0.0338	4.61	0.0412
4.61	0.0409	4.62	0.0431
4.61	0.0499	4.62	0.0468
4.62	0.0574	4.62	0.049
4.62	0.0648	4.62	0.0515
4.62	0.0735	4.63	0.0561
4.62	0.0797	4.63	0.0589
4.63	0.089	4.63	0.0617
4.63	0.0946	4.63	0.0648
4.63	0.1017	4.64	0.0673
4.64	0.1057	4.64	0.0707
4.64	0.1135	4.64	0.0732
4.64	0.119	4.65	0.076
4.64	0.1234	4.65	0.0797
4.65	0.1302	4.65	0.0822
4.65	0.1345	4.65	0.0853
4.65	0.1411	4.66	0.0877
4.66	0.146	4.66	0.0905
4.66	0.151	4.66	0.0939
4.66	0.155	4.67	0.0961
4.66	0.1597	4.67	0.098
4.67	0.1643	4.67	0.0992
4.67	0.169	4.67	0.1029
4.67	0.1745	4.68	0.1045
4.67	0.1776	4.68	0.1066
4.68	0.182	4.68	0.1104
4.68	0.186	4.68	0.1128
4.68	0.19	4.69	0.1159
4.69	0.1935	4.69	0.1181
4.69	0.1969	4.69	0.12
4.69	0.2009	4.7	0.1221
4.69	0.2043	4.7	0.124
4.7	0.208	4.7	0.1271
4.7	0.2111	4.7	0.1293
4.7	0.2158	4.71	0.1308
4.71	0.2186	4.71	0.1336
4.71	0.2217	4.71	0.1352
4.71	0.2248	4.72	0.1383
4.71	0.2276	4.72	0.1401
4.72	0.2313	4.72	0.1423
4.72	0.2338	4.72	0.1448
4.72	0.2369	4.73	0.1466
4.72	0.239	4.73	0.1491
4.73	0.2421	4.73	0.151
4.73	0.2452	4.73	0.1522
4.73	0.2471	4.74	0.1547
4.74	0.2502	4.74	0.1572
4.74	0.2527	4.74	0.159
4.74	0.2561	4.75	0.1606
4.74	0.2576	4.75	0.1621
4.75	0.2607	4.75	0.1646
4.75	0.2626	4.75	0.1668
4.75	0.2654	4.76	0.168
4.76	0.2663	4.76	0.1702
4.76	0.2688	4.76	0.1721
4.76	0.271	4.77	0.1736
4.76	0.2725	4.77	0.1758
4.77	0.2756	4.77	0.177
4.77	0.2775	4.77	0.1786
4.77	0.2793	4.78	0.1798
4.77	0.2815	4.78	0.182
4.78	0.2821	4.78	0.1842
4.78	0.2852	4.78	0.186
4.78	0.2861	4.79	0.1873
4.79	0.2883	4.79	0.1882
4.79	0.2899	4.79	0.1904
4.79	0.292	4.8	0.1916
4.79	0.2927	4.8	0.1928
4.8	0.2945	4.8	0.195
4.8	0.2964	4.8	0.1966
4.8	0.2973	4.81	0.1987
4.81	0.2995	4.81	0.1997
4.81	0.3007	4.81	0.2009
4.81	0.3026	4.82	0.2031
4.81	0.3032	4.82	0.204
4.82	0.3057	4.82	0.2052
4.82	0.3072	4.82	0.2074
4.82	0.3082	4.83	0.2074
4.82	0.3091	4.83	0.2093
4.83	0.3103	4.83	0.2108
4.83	0.3116	4.83	0.2127
4.83	0.3125	4.84	0.2136
4.84	0.3144	4.84	0.2148
4.84	0.315	4.84	0.2167
4.84	0.3162	4.85	0.2183
4.84	0.3175	4.85	0.2195
4.85	0.3178	4.85	0.2204
4.85	0.3196	4.85	0.2223
4.85	0.3209	4.86	0.2232
4.86	0.3215	4.86	0.2238
4.86	0.3227	4.86	0.2251
4.86	0.3234	4.87	0.2269
4.86	0.3246	4.87	0.2285
4.87	0.3261	4.87	0.2288
4.87	0.3271	4.87	0.2307
4.87	0.3271	4.88	0.2316
4.87	0.328	4.88	0.2325
4.88	0.3292	4.88	0.2338
4.88	0.3296	4.88	0.2347
4.88	0.3308	4.89	0.2362
4.89	0.332	4.89	0.2365
4.89	0.3327	4.89	0.2375
4.89	0.333	4.9	0.2381
4.89	0.3345	4.9	0.2403
4.9	0.3354	4.9	0.2412
4.9	0.3364	4.9	0.2421
4.9	0.3367	4.91	0.2434
4.91	0.3373	4.91	0.2449
4.91	0.3385	4.91	0.2462
4.91	0.3392	4.92	0.2468
4.91	0.3401	4.92	0.2477
4.92	0.3413	4.92	0.2483
4.92	0.3416	4.92	0.2502
4.92	0.3429	4.93	0.2511
4.92	0.3432	4.93	0.252
4.93	0.3432	4.93	0.253
4.93	0.3447	4.93	0.2542
4.93	0.3463	4.94	0.2555
4.94	0.3472	4.94	0.2561
4.94	0.3475	4.94	0.2576
4.94	0.3478	4.95	0.2579
4.94	0.3488	4.95	0.2592
4.95	0.3497	4.95	0.2601
4.95	0.3503	4.95	0.2613
4.95	0.3506	4.96	0.262
4.96	0.3519	4.96	0.2629
4.96	0.3522	4.96	0.2641
4.96	0.3531	4.97	0.2648
4.96	0.3528	4.97	0.2651
4.97	0.3528	4.97	0.2663
4.97	0.3544	4.97	0.2672
4.97	0.3553	4.98	0.2682
4.97	0.3565	4.98	0.2688
4.98	0.3568	4.98	0.2697
4.98	0.3581	4.98	0.2703
4.98	0.3587	4.99	0.2716
4.99	0.359	4.99	0.2722
4.99	0.3599	4.99	0.2731
4.99	0.3599	5	0.2744
4.99	0.3609	5	0.275
5	0.3615	5	0.2756
5	0.3627	5	0.2765
5	0.3627	5.01	0.2775
5.01	0.3633	5.01	0.2781
5.01	0.3646	5.01	0.2787
5.01	0.3655	5.02	0.279
5.01	0.3664	5.02	0.2803
5.02	0.3674	5.02	0.2809
5.02	0.3677	5.02	0.2818
5.02	0.368	5.03	0.2827
5.02	0.3686	5.03	0.2834
5.03	0.3695	5.03	0.2837
5.03	0.3702	5.03	0.2852
5.03	0.3708	5.04	0.2852
5.04	0.3711	5.04	0.2855
5.04	0.3717	5.04	0.2865
5.04	0.372	5.05	0.2871
5.04	0.373	5.05	0.288
5.05	0.3742	5.05	0.2883
5.05	0.3742	5.05	0.2892
5.05	0.3751	5.06	0.2896
5.06	0.3764	5.06	0.2905
5.06	0.377	5.06	0.2905
5.06	0.3776	5.07	0.2911
5.06	0.3776	5.07	0.2911
5.07	0.3782	5.07	0.292
5.07	0.3785	5.07	0.2927
5.07	0.3792	5.08	0.293
5.07	0.3801	5.08	0.2936
5.08	0.381	5.08	0.2948
5.08	0.3819	5.08	0.2951
5.08	0.3826	5.09	0.2958
5.09	0.3838	5.09	0.2967
5.09	0.3835	5.09	0.297
5.09	0.3844	5.1	0.2976
5.09	0.385	5.1	0.2976
5.1	0.3854	5.1	0.2982
5.1	0.386	5.1	0.2989
5.1	0.3872	5.11	0.2995
5.11	0.3885	5.11	0.2995
5.11	0.3888	5.11	0.3004
5.11	0.3897	5.12	0.3004
5.11	0.3897	5.12	0.3016
5.12	0.3912	5.12	0.302
5.12	0.3916	5.12	0.3023
5.12	0.3922	5.13	0.3023
5.12	0.3928	5.13	0.3029
5.13	0.3937	5.13	0.3032
5.13	0.3943	5.13	0.3041
5.13	0.3943	5.14	0.3047
5.14	0.3953	5.14	0.3054
5.14	0.3962	5.14	0.3057
5.14	0.3968	5.15	0.306
5.14	0.3974	5.15	0.3066
5.15	0.3981	5.15	0.3063
5.15	0.3984	5.15	0.3069
5.15	0.3996	5.16	0.3069
5.16	0.4005	5.16	0.3069
5.16	0.4009	5.16	0.3069
5.16	0.4015	5.17	0.3078
5.16	0.4018	5.17	0.3078
5.17	0.4027	5.17	0.3082
5.17	0.4033	5.17	0.3088
5.17	0.4043	5.18	0.3091
5.17	0.4052	5.18	0.3094
5.18	0.4061	5.18	0.31
5.18	0.4071	5.18	0.31
5.18	0.4071	5.19	0.3106
5.19	0.4083	5.19	0.3106
5.19	0.4083	5.19	0.3116
5.19	0.4089	5.2	0.3113
5.19	0.4092	5.2	0.3116
5.2	0.4098	5.2	0.3116
5.2	0.4102	5.2	0.3119
5.2	0.4114	5.21	0.3125
5.21	0.4126	5.21	0.3128
5.21	0.4133	5.21	0.3134
5.21	0.4142	5.22	0.3134
5.21	0.4148	5.22	0.3141
5.22	0.4148	5.22	0.3137
5.22	0.4154	5.22	0.3144
5.22	0.4154	5.23	0.3147
5.22	0.4173	5.23	0.315
5.23	0.4182	5.23	0.315
5.23	0.4185	5.23	0.3153
5.23	0.4195	5.24	0.3153
5.24	0.4204	5.24	0.3159
5.24	0.4204	5.24	0.3162
5.24	0.4207	5.25	0.3162
5.24	0.4213	5.25	0.3162
5.25	0.4222	5.25	0.3165
5.25	0.4229	5.25	0.3165
5.25	0.4235	5.26	0.3168
5.26	0.4241	5.26	0.3178
5.26	0.4244	5.26	0.3175
5.26	0.426	5.27	0.3184
5.26	0.4266	5.27	0.3184
5.27	0.4269	5.27	0.3187
5.27	0.4278	5.27	0.3193
5.27	0.4284	5.28	0.319
5.27	0.4288	5.28	0.319
5.28	0.4297	5.28	0.3196
5.28	0.4309	5.28	0.3193
5.28	0.4315	5.29	0.3196
5.29	0.4322	5.29	0.3199
5.29	0.4328	5.29	0.3203
5.29	0.4334	5.3	0.3203
5.29	0.4343	5.3	0.3203
5.3	0.4343	5.3	0.3199
5.3	0.4356	5.3	0.3209
5.3	0.4362	5.31	0.3206
5.31	0.4368	5.31	0.3215
5.31	0.4377	5.31	0.3209
5.31	0.4381	5.32	0.3215
5.31	0.439	5.32	0.3218
5.32	0.4393	5.32	0.3218
5.32	0.4405	5.32	0.3221
5.32	0.4405	5.33	0.3224
5.32	0.4415	5.33	0.3224
5.33	0.4427	5.33	0.3227
5.33	0.443	5.33	0.3237
5.33	0.4433	5.34	0.3237
5.34	0.4449	5.34	0.3237
5.34	0.4452	5.34	0.324
5.34	0.4452	5.35	0.3237
5.34	0.4461	5.35	0.3243
5.35	0.4464	5.35	0.3246
5.35	0.447	5.35	0.3249
5.35	0.4477	5.36	0.3246
5.36	0.4489	5.36	0.3252
5.36	0.4495	5.36	0.3252
5.36	0.4505	5.37	0.3255
5.36	0.4508	5.37	0.3255
5.37	0.4511	5.37	0.3258
5.37	0.4523	5.37	0.3258
5.37	0.4532	5.38	0.3258
5.37	0.4532	5.38	0.3261
5.38	0.4545	5.38	0.3265
5.38	0.4542	5.38	0.3265
5.38	0.4548	5.39	0.3271
5.39	0.4554	5.39	0.3268
5.39	0.4567	5.39	0.3274
5.39	0.4573	5.4	0.3274
5.39	0.4585	5.4	0.3274
5.4	0.4588	5.4	0.3274
5.4	0.4604	5.4	0.3274
5.4	0.461	5.41	0.3274
5.41	0.4613	5.41	0.328
5.41	0.4616	5.41	0.3283
5.41	0.4629	5.42	0.3283
5.41	0.4632	5.42	0.3283
5.42	0.4641	5.42	0.3286
5.42	0.465	5.42	0.3292
5.42	0.465	5.43	0.3292
5.42	0.4656	5.43	0.3292
5.43	0.4666	5.43	0.3292
5.43	0.4669	5.43	0.3292
5.43	0.4678	5.44	0.3302
5.44	0.4684	5.44	0.3296
5.44	0.4691	5.44	0.3305
5.44	0.4697	5.45	0.3302
5.44	0.4703	5.45	0.3308
5.45	0.4715	5.45	0.3311
5.45	0.4719	5.45	0.3311
5.45	0.4722	5.46	0.3311
5.46	0.4731	5.46	0.3311
5.46	0.474	5.46	0.332
5.46	0.4746	5.47	0.3317
5.46	0.4753	5.47	0.3317
5.47	0.4756	5.47	0.3317
5.47	0.4762	5.47	0.332
5.47	0.4771	5.48	0.332
5.47	0.4781	5.48	0.332
5.48	0.4781	5.48	0.3323
5.48	0.479	5.48	0.333
5.48	0.4796	5.49	0.333
5.49	0.4802	5.49	0.3333
5.49	0.4808	5.49	0.3336
5.49	0.4818	5.49	0.3339
5.49	0.4824	5.49	0.3339
5.5	0.4833	5.49	0.2542
5.5	0.4843	5.5	0.2458
5.5	0.4849	5.5	0.2161
5.5	0.4849	5.5	0.1997
5.5	0.4849	5.51	0.1851
5.5	0.2207	5.51	0.1718
[truncated: 70,762 more rows]

## Sheet: Fig. 5a
1st		2nd
Specific capacity (mAh g-1)	Voltage (V)	Specific capacity (mAh g-1)	Voltage (V)
0	1.5811	0	2.5
0	3.5789	0.3	3.896
0.1	3.6319	0.5	3.98
0.1	3.6548	0.8	3.9664
0.1	3.6697	1.1	3.9549
0.1	3.6775	1.4	3.9549
0.2	3.6827	1.6	3.9493
0.2	3.6883	1.9	3.9521
0.2	3.6936	2.2	3.9552
0.2	3.697	2.4	3.9559
0.3	3.7007	2.7	3.9562
0.3	3.7038	3	3.9528
0.3	3.7054	3.2	3.9497
0.3	3.7081	3.5	3.9534
0.4	3.7112	3.8	3.954
0.4	3.7128	4.1	3.9487
0.4	3.7162	4.3	3.9571
0.5	3.7178	4.6	3.9453
0.5	3.7209	4.9	3.9441
0.5	3.7224	5.1	3.945
0.5	3.7255	5.4	3.9565
0.6	3.7271	5.7	3.9571
0.6	3.7298	5.9	3.9546
0.6	3.7311	6.2	3.9537
0.6	3.7326	6.5	3.9469
0.7	3.7342	6.8	3.954
0.7	3.737	7	3.954
0.7	3.7382	7.3	3.9552
0.8	3.741	7.6	3.9549
0.8	3.7426	7.8	3.9559
0.8	3.7429	8.1	3.9568
0.8	3.7438	8.4	3.9565
0.9	3.7466	8.6	3.954
0.9	3.7481	8.9	3.9518
0.9	3.7497	9.2	3.9506
0.9	3.7509	9.5	3.9453
1	3.7522	9.7	3.9357
1	3.7537	10	3.9459
1	3.7559	10.3	3.9466
1	3.7565	10.5	3.9459
1.1	3.7581	10.8	3.9456
1.1	3.759	11.1	3.945
1.1	3.7599	11.3	3.9466
1.2	3.7621	11.6	3.9469
1.2	3.764	11.9	3.949
1.2	3.764	12.2	3.9568
1.2	3.7652	12.4	3.9543
1.3	3.7664	12.7	3.9487
1.3	3.7677	13	3.9342
1.3	3.7683	13.2	3.9345
1.3	3.7698	13.5	3.9323
1.4	3.7711	13.8	3.9283
1.4	3.7726	14.1	3.9369
1.4	3.7733	14.3	3.9425
1.5	3.7736	14.6	3.941
1.5	3.7751	14.9	3.945
1.5	3.7757	15.1	3.9459
1.5	3.776	15.4	3.9472
1.6	3.7773	15.7	3.9462
1.6	3.7779	15.9	3.9462
1.6	3.7788	16.2	3.9484
1.6	3.7788	16.5	3.9444
1.7	3.7791	16.8	3.9369
1.7	3.7807	17	3.941
1.7	3.7816	17.3	3.9453
1.7	3.7819	17.6	3.9484
1.8	3.7838	17.8	3.9524
1.8	3.7841	18.1	3.9528
1.8	3.7844	18.4	3.936
1.9	3.785	18.6	3.9376
1.9	3.7857	18.9	3.941
1.9	3.7863	19.2	3.9419
1.9	3.7869	19.5	3.9441
2	3.7875	19.7	3.9385
2	3.7881	20	3.9369
2	3.7888	20.3	3.9335
2	3.7884	20.5	3.9338
2.1	3.7891	20.8	3.9379
2.1	3.79	21.1	3.9419
2.1	3.79	21.3	3.9438
2.2	3.7906	21.6	3.9413
2.2	3.7912	21.9	3.9438
2.2	3.7922	22.2	3.9447
2.2	3.7928	22.4	3.9441
2.3	3.7931	22.7	3.9453
2.3	3.7934	23	3.9469
2.3	3.7937	23.2	3.9484
2.3	3.7937	23.5	3.9506
2.4	3.7946	23.8	3.9493
2.4	3.7946	24	3.9472
2.4	3.7946	24.3	3.9469
2.4	3.7946	24.6	3.9462
2.5	3.7946	24.9	3.9425
2.5	3.795	25.1	3.9453
2.5	3.7953	25.4	3.9472
2.6	3.7956	25.7	3.9456
2.6	3.7959	25.9	3.9453
2.6	3.7956	26.2	3.945
2.6	3.7965	26.5	3.9456
2.7	3.7965	26.8	3.945
2.7	3.7971	27	3.9462
2.7	3.7974	27.3	3.9447
2.7	3.7974	27.6	3.9453
2.8	3.7974	27.8	3.945
2.8	3.7977	28.1	3.945
2.8	3.7981	28.4	3.945
2.8	3.7981	28.6	3.941
2.9	3.7984	28.9	3.9376
2.9	3.7987	29.2	3.9376
2.9	3.7993	29.5	3.9376
3	3.7993	29.7	3.9425
3	3.7996	30	3.9354
3	3.8002	30.3	3.9357
3	3.8002	30.5	3.9351
3.1	3.8002	30.8	3.9292
3.1	3.8002	31.1	3.9345
3.1	3.8002	31.3	3.9345
3.1	3.8002	31.6	3.9366
3.2	3.8002	31.9	3.94
3.2	3.8002	32.2	3.94
3.2	3.8002	32.4	3.9416
3.3	3.8008	32.7	3.9416
3.3	3.8005	33	3.9413
3.3	3.8012	33.2	3.941
3.3	3.8012	33.5	3.9379
3.4	3.8015	33.8	3.9329
3.4	3.8021	34	3.9317
3.4	3.8018	34.3	3.9314
3.4	3.8021	34.6	3.9286
3.5	3.8015	34.9	3.9227
3.5	3.8015	35.1	3.923
3.5	3.8018	35.4	3.9249
3.5	3.8015	35.7	3.9276
3.6	3.8015	35.9	3.927
3.6	3.8018	36.2	3.9326
3.6	3.8015	36.5	3.9366
3.7	3.8015	36.7	3.9413
3.7	3.8018	37	3.941
3.7	3.8018	37.3	3.9357
3.7	3.8021	37.6	3.9376
3.8	3.8021	37.8	3.9391
3.8	3.8021	38.1	3.9404
3.8	3.8021	38.4	3.9323
3.8	3.8021	38.6	3.9373
3.9	3.8021	38.9	3.9283
3.9	3.8018	39.2	3.9342
3.9	3.8021	39.4	3.9351
4	3.8021	39.7	3.9338
4	3.8024	40	3.9332
4	3.8021	40.3	3.9332
4	3.8021	40.5	3.9332
4.1	3.8024	40.8	3.9307
4.1	3.8024	41.1	3.9283
4.1	3.8021	41.3	3.9264
4.1	3.8021	41.6	3.9298
4.2	3.8021	41.9	3.9264
4.2	3.8024	42.2	3.9249
4.2	3.8021	42.4	3.9249
4.2	3.8024	42.7	3.9236
4.3	3.8021	43	3.9236
4.3	3.8024	43.2	3.9236
4.3	3.8021	43.5	3.9239
4.4	3.8021	43.8	3.9267
4.4	3.8024	44	3.9286
4.4	3.8024	44.3	3.932
4.4	3.8024	44.6	3.9379
4.5	3.8024	44.9	3.9385
4.5	3.8021	45.1	3.9351
4.5	3.8024	45.4	3.9338
4.5	3.8021	45.7	3.9348
4.6	3.8021	45.9	3.9373
4.6	3.8021	46.2	3.9304
4.6	3.8027	46.5	3.9276
4.6	3.8027	46.7	3.9245
4.7	3.8021	47	3.9249
4.7	3.803	47.3	3.9249
4.7	3.8027	47.6	3.9245
4.8	3.8027	47.8	3.9177
4.8	3.8024	48.1	3.9171
4.8	3.8027	48.4	3.9193
4.8	3.8027	48.6	3.9193
4.9	3.8027	48.9	3.9199
4.9	3.803	49.2	3.9196
4.9	3.8021	49.4	3.9214
4.9	3.8027	49.7	3.9224
5	3.8024	50	3.9227
5	3.8021	50.3	3.9239
5	3.8024	50.5	3.9267
5.1	3.8021	50.8	3.9283
5.1	3.8021	51.1	3.9295
5.1	3.8021	51.3	3.9289
5.1	3.8021	51.6	3.9292
5.2	3.8021	51.9	3.9301
5.2	3.8021	52.2	3.9301
5.2	3.8021	52.4	3.9329
5.2	3.8021	52.7	3.9338
5.3	3.8021	53	3.9338
5.3	3.8021	53.2	3.9338
5.3	3.8021	53.5	3.9323
5.3	3.8015	53.8	3.9311
5.4	3.8021	54	3.9307
5.4	3.8021	54.3	3.9307
5.4	3.8018	54.6	3.9292
5.5	3.8021	54.9	3.9286
5.5	3.8018	55.1	3.9295
5.5	3.8018	55.4	3.9304
5.5	3.8018	55.7	3.9323
5.6	3.8015	55.9	3.9298
5.6	3.8018	56.2	3.9289
5.6	3.8015	56.5	3.9295
5.6	3.8015	56.7	3.9289
5.7	3.8018	57	3.927
5.7	3.8018	57.3	3.927
5.7	3.8021	57.6	3.9249
5.8	3.8021	57.8	3.919
5.8	3.8021	58.1	3.9233
5.8	3.8018	58.4	3.9236
5.8	3.8018	58.6	3.9224
5.9	3.8015	58.9	3.9193
5.9	3.8015	59.2	3.9183
5.9	3.8018	59.4	3.9196
5.9	3.8018	59.7	3.919
6	3.8012	60	3.9199
6	3.8018	60.3	3.9202
6	3.8018	60.5	3.9205
6	3.8015	60.8	3.9214
6.1	3.8021	61.1	3.9242
6.1	3.8015	61.3	3.9283
6.1	3.8012	61.6	3.9314
6.2	3.8012	61.9	3.9351
6.2	3.8015	62.1	3.9369
6.2	3.8012	62.4	3.9419
6.2	3.8018	62.7	3.9369
6.3	3.8015	63	3.9376
6.3	3.8015	63.2	3.9385
6.3	3.8012	63.5	3.9413
6.3	3.8012	63.8	3.9431
6.4	3.8012	64	3.9394
6.4	3.8008	64.3	3.9407
6.4	3.8008	64.6	3.9441
6.4	3.8005	64.9	3.9456
6.5	3.8005	65.1	3.9453
6.5	3.8002	65.4	3.9441
6.5	3.8012	65.7	3.9388
6.6	3.8008	65.9	3.9425
6.6	3.8012	66.2	3.9447
6.6	3.8012	66.5	3.9438
6.6	3.8005	66.7	3.9475
6.7	3.8002	67	3.9422
6.7	3.8005	67.3	3.9379
6.7	3.8005	67.6	3.9385
6.7	3.8002	67.8	3.9373
6.8	3.8002	68.1	3.936
6.8	3.8002	68.4	3.9351
6.8	3.8002	68.6	3.932
6.9	3.8008	68.9	3.9301
6.9	3.8002	69.2	3.9286
6.9	3.8005	69.4	3.9307
6.9	3.8002	69.7	3.9307
7	3.8002	70	3.9376
7	3.8002	70.3	3.9382
7	3.8002	70.5	3.9295
7	3.8002	70.8	3.9264
7.1	3.8002	71.1	3.9258
7.1	3.8002	71.3	3.9258
7.1	3.8002	71.6	3.9258
7.1	3.8002	71.9	3.9255
7.2	3.8002	72.1	3.9261
7.2	3.8002	72.4	3.9249
7.2	3.7999	72.7	3.9258
7.3	3.7996	73	3.9258
7.3	3.8002	73.2	3.927
7.3	3.8002	73.5	3.928
7.3	3.7999	73.8	3.9283
7.4	3.7999	74	3.9283
7.4	3.8002	74.3	3.928
7.4	3.7996	74.6	3.928
7.4	3.7996	74.9	3.9283
7.5	3.7993	75.1	3.928
7.5	3.7993	75.4	3.9264
7.5	3.7993	75.7	3.9242
7.5	3.7993	75.9	3.9224
7.6	3.7996	76.2	3.923
7.6	3.7993	76.5	3.923
7.6	3.7996	76.7	3.9236
7.7	3.7993	77	3.9242
7.7	3.799	77.3	3.9252
7.7	3.799	77.6	3.9283
7.7	3.7993	77.8	3.928
7.8	3.7984	78.1	3.9289
7.8	3.7987	78.4	3.9276
7.8	3.7993	78.6	3.9304
7.8	3.7984	78.9	3.9264
7.9	3.7987	79.2	3.9252
7.9	3.7984	79.4	3.9289
7.9	3.7984	79.7	3.9273
8	3.7984	80	3.9292
8	3.7981	80.3	3.9286
8	3.7977	80.5	3.9264
8	3.7981	80.8	3.928
8.1	3.7974	81.1	3.928
8.1	3.7984	81.3	3.9289
8.1	3.7977	81.6	3.9276
8.1	3.7974	81.9	3.9273
8.2	3.7977	82.1	3.928
8.2	3.7977	82.4	3.9276
8.2	3.7974	82.7	3.9273
8.2	3.7974	83	3.9276
8.3	3.7974	83.2	3.9286
8.3	3.7974	83.5	3.9276
8.3	3.7974	83.8	3.9249
8.4	3.7974	84	3.9255
8.4	3.7974	84.3	3.9276
8.4	3.7974	84.6	3.9245
8.4	3.7971	84.8	3.9267
8.5	3.7974	85.1	3.9255
8.5	3.7974	85.4	3.9233
8.5	3.7977	85.7	3.9261
8.5	3.7971	85.9	3.9249
8.6	3.7974	86.2	3.9249
8.6	3.7971	86.5	3.9227
8.6	3.7971	86.7	3.9224
8.7	3.7968	87	3.9227
8.7	3.7974	87.3	3.9258
8.7	3.7974	87.5	3.9289
8.7	3.7965	87.8	3.9363
8.8	3.7968	88.1	3.9354
8.8	3.7971	88.4	3.932
8.8	3.7971	88.6	3.9298
8.8	3.7971	88.9	3.9193
8.9	3.7965	89.2	3.9314
8.9	3.7968	89.4	3.9264
8.9	3.7965	89.7	3.9202
8.9	3.7965	90	3.9199
9	3.7968	90.3	3.9261
9	3.7965	90.5	3.9292
9	3.7965	90.8	3.9242
9.1	3.7965	91.1	3.9177
9.1	3.7962	91.3	3.928
9.1	3.7965	91.6	3.9273
9.1	3.7962	91.9	3.928
9.2	3.7965	92.1	3.9267
9.2	3.7965	92.4	3.9286
9.2	3.7962	92.7	3.928
9.2	3.7962	93	3.9112
9.3	3.7962	93.2	3.9267
9.3	3.7959	93.5	3.9258
9.3	3.7962	93.8	3.9267
9.4	3.7962	94	3.9283
9.4	3.7962	94.3	3.928
9.4	3.7959	94.6	3.9264
9.4	3.7959	94.8	3.928
9.5	3.7959	95.1	3.9258
9.5	3.7956	95.4	3.928
9.5	3.7959	95.7	3.9289
9.5	3.7956	95.9	3.9261
9.6	3.7956	96.2	3.9286
9.6	3.7959	96.5	3.9273
9.6	3.7956	96.7	3.9202
9.6	3.7956	97	3.9267
9.7	3.7953	97.3	3.9252
9.7	3.7956	97.5	3.9258
9.7	3.7956	97.8	3.9261
9.8	3.7956	98.1	3.9255
9.8	3.7956	98.4	3.9267
9.8	3.7953	98.6	3.9267
9.8	3.7953	98.9	3.9301
9.9	3.795	99.2	3.928
9.9	3.7956	99.4	3.9283
9.9	3.7956	99.7	3.9261
9.9	3.7956	100	3.9255
10	3.7956	100.2	3.9245
10	3.7953	100.5	3.9224
10	3.7953	100.8	3.9202
10	3.7953	101.1	3.9211
10.1	3.7946	101.3	3.9221
10.1	3.7953	101.6	3.9224
10.1	3.795	101.9	3.9239
10.2	3.7953	102.1	3.9289
10.2	3.7956	102.4	3.9289
10.2	3.795	102.7	3.927
10.2	3.795	102.9	3.9249
10.3	3.795	103.2	3.9249
10.3	3.7946	103.5	3.9252
10.3	3.795	103.8	3.9249
10.3	3.795	104	3.9242
10.4	3.7946	104.3	3.9249
10.4	3.7946	104.6	3.9218
10.4	3.7953	104.8	3.9218
10.5	3.7946	105.1	3.9227
10.5	3.795	105.4	3.9252
10.5	3.795	105.7	3.9233
10.5	3.7946	105.9	3.9258
10.6	3.7946	106.2	3.9258
10.6	3.7946	106.5	3.923
10.6	3.7946	106.7	3.9227
10.6	3.795	107	3.9227
10.7	3.7946	107.3	3.9214
10.7	3.7946	107.5	3.9218
10.7	3.795	107.8	3.9211
10.7	3.7946	108.1	3.9214
10.8	3.7946	108.4	3.9249
10.8	3.7946	108.6	3.9249
10.8	3.7946	108.9	3.9249
10.9	3.7946	109.2	3.9221
10.9	3.7946	109.4	3.9214
10.9	3.795	109.7	3.9227
10.9	3.7946	110	3.9242
11	3.7946	110.2	3.9236
11	3.7946	110.5	3.9239
11	3.7946	110.8	3.9233
11	3.7946	111.1	3.9224
11.1	3.7946	111.3	3.9221
11.1	3.795	111.6	3.9218
11.1	3.7946	111.9	3.9242
11.1	3.7946	112.1	3.9261
11.2	3.7946	112.4	3.9242
11.2	3.7943	112.7	3.9221
11.2	3.7946	112.9	3.9224
11.3	3.7946	113.2	3.9242
11.3	3.7946	113.5	3.9249
11.3	3.7946	113.8	3.9249
11.3	3.7946	114	3.9255
11.4	3.7946	114.3	3.9264
11.4	3.7946	114.6	3.9267
11.4	3.7946	114.8	3.928
11.4	3.7943	115.1	3.9276
11.5	3.7943	115.4	3.9273
11.5	3.7943	115.6	3.9264
11.5	3.794	115.9	3.9252
11.6	3.794	116.2	3.9239
11.6	3.7943	116.5	3.9236
11.6	3.7937	116.7	3.9245
11.6	3.794	117	3.9273
11.7	3.794	117.3	3.94
11.7	3.7946	117.5	3.9388
11.7	3.7943	117.8	3.9453
11.7	3.7937	118.1	3.9373
11.8	3.7937	118.4	3.9435
11.8	3.7937	118.6	3.9416
11.8	3.7937	118.9	3.9407
11.8	3.7937	119.2	3.9311
11.9	3.7943	119.4	3.9351
11.9	3.7937	119.7	3.9357
11.9	3.7937	120	3.9323
12	3.794	120.2	3.9413
12	3.7937	120.5	3.9425
12	3.7937	120.8	3.9342
12	3.7937	121.1	3.9369
12.1	3.7937	121.3	3.9376
12.1	3.7937	121.6	3.9369
12.1	3.7937	121.9	3.9407
12.1	3.7937	122.1	3.9373
12.2	3.7937	122.4	3.9373
12.2	3.7937	122.7	3.9369
12.2	3.7937	122.9	3.9385
12.2	3.7937	123.2	3.94
12.3	3.7937	123.5	3.9385
12.3	3.7937	123.8	3.9382
12.3	3.7937	124	3.9379
12.4	3.7937	124.3	3.9373
12.4	3.7937	124.6	3.941
12.4	3.7937	124.8	3.9394
12.4	3.7937	125.1	3.9382
12.5	3.7937	125.4	3.9388
12.5	3.7937	125.6	3.9391
12.5	3.7931	125.9	3.941
12.5	3.7937	126.2	3.9379
12.6	3.7937	126.5	3.9379
12.6	3.7937	126.7	3.9391
12.6	3.7934	127	3.94
12.7	3.7934	127.3	3.9397
12.7	3.7937	127.5	3.9391
12.7	3.7934	127.8	3.9379
12.7	3.7934	128.1	3.9388
12.8	3.7931	128.3	3.9404
12.8	3.7937	128.6	3.9413
12.8	3.7931	128.9	3.9413
12.8	3.7931	129.2	3.94
12.9	3.7931	129.4	3.9397
12.9	3.7937	129.7	3.9397
12.9	3.7931	130	3.9404
12.9	3.7934	130.2	3.9397
13	3.7937	130.5	3.9388
13	3.7934	130.8	3.9404
13	3.7928	131.1	3.9385
13.1	3.7928	131.3	3.9385
13.1	3.7928	131.6	3.9388
13.1	3.7931	131.9	3.9397
13.1	3.7928	132.1	3.94
13.2	3.7928	132.4	3.9404
13.2	3.7928	132.7	3.94
13.2	3.7928	132.9	3.9388
13.2	3.7928	133.2	3.9391
13.3	3.7928	133.5	3.9382
13.3	3.7928	133.8	3.9388
13.3	3.7928	134	3.9394
13.4	3.7928	134.3	3.9394
13.4	3.7928	134.6	3.9407
13.4	3.7928	134.8	3.941
13.4	3.7928	135.1	3.941
13.5	3.7928	135.4	3.9416
13.5	3.7928	135.6	3.94
13.5	3.7928	135.9	3.9407
13.5	3.7928	136.2	3.94
13.6	3.7928	136.5	3.9388
13.6	3.7925	136.7	3.9385
13.6	3.7925	137	3.9379
13.6	3.7928	137.3	3.9379
13.7	3.7925	137.5	3.9379
13.7	3.7925	137.8	3.9419
13.7	3.7928	138.1	3.9428
13.8	3.7928	138.3	3.9435
13.8	3.7925	138.6	3.9435
13.8	3.7922	138.9	3.9428
13.8	3.7925	139.2	3.9428
13.9	3.7922	139.4	3.9431
13.9	3.7919	139.7	3.9416
13.9	3.7919	140	3.9413
13.9	3.7922	140.2	3.9425
14	3.7925	140.5	3.9431
14	3.7922	140.8	3.9431
14	3.7919	141	3.9431
14	3.7922	141.3	3.9441
14.1	3.7922	141.6	3.9444
14.1	3.7919	141.9	3.9447
14.1	3.7919	142.1	3.9435
14.2	3.7919	142.4	3.9435
14.2	3.7925	142.7	3.9438
14.2	3.7925	142.9	3.9435
14.2	3.7925	143.2	3.9444
14.3	3.7922	143.5	3.9438
14.3	3.7922	143.8	3.9441
14.3	3.7922	144	3.9438
14.3	3.7919	144.3	3.9438
14.4	3.7925	144.6	3.9428
14.4	3.7919	144.8	3.9428
14.4	3.7919	145.1	3.9416
14.5	3.7915	145.4	3.9413
14.5	3.7919	145.6	3.94
14.5	3.7919	145.9	3.9456
14.5	3.7919	146.2	3.9469
14.6	3.7919	146.5	3.9459
14.6	3.7919	146.7	3.9447
14.6	3.7919	147	3.9444
14.6	3.7922	147.3	3.9428
14.7	3.7919	147.5	3.9438
14.7	3.7915	147.8	3.9472
14.7	3.7915	148.1	3.9478
14.7	3.7922	148.3	3.9469
14.8	3.7915	148.6	3.9472
14.8	3.7909	148.9	3.9478
14.8	3.7915	149.2	3.9466
14.9	3.7919	149.4	3.9444
14.9	3.7915	149.7	3.945
14.9	3.7915	150	3.9441
14.9	3.7915	150.2	3.945
15	3.7915	150.5	3.9444
15	3.7909	150.8	3.9438
15	3.7919	151	3.9435
15	3.7915	151.3	3.9431
15.1	3.7912	151.6	3.9419
15.1	3.7915	151.9	3.9416
15.1	3.7915	152.1	3.9419
15.1	3.7915	152.4	3.9416
15.2	3.7912	152.7	3.9431
15.2	3.7912	152.9	3.9431
15.2	3.7909	153.2	3.9416
15.3	3.7909	153.5	3.9416
15.3	3.7909	153.8	3.9425
15.3	3.7909	154	3.9475
15.3	3.7912	154.3	3.9478
15.4	3.7909	154.6	3.9484
15.4	3.7909	154.8	3.9497
15.4	3.7909	155.1	3.9497
15.4	3.7909	155.4	3.9481
15.5	3.7909	155.6	3.9462
15.5	3.7909	155.9	3.9447
15.5	3.7909	156.2	3.9447
15.6	3.7906	156.5	3.9444
15.6	3.7909	156.7	3.945
15.6	3.7909	157	3.945
15.6	3.7909	157.3	3.9444
15.7	3.7909	157.5	3.9441
15.7	3.7912	157.8	3.9453
15.7	3.7909	158.1	3.9537
15.7	3.7909	158.3	3.9562
15.8	3.7912	158.6	3.9565
15.8	3.7912	158.9	3.9565
15.8	3.7906	159.2	3.9571
15.8	3.7906	159.4	3.9565
15.9	3.7909	159.7	3.9565
15.9	3.7909	160	3.954
15.9	3.7903	160.2	3.9456
16	3.7909	160.5	3.9456
16	3.7906	160.8	3.945
16	3.7909	161	3.9419
16	3.7909	161.3	3.9413
16.1	3.7906	161.6	3.9487
16.1	3.7906	161.9	3.9484
16.1	3.7906	162.1	3.9481
16.1	3.7903	162.4	3.9466
16.2	3.7909	162.7	3.9459
16.2	3.7909	162.9	3.9453
16.2	3.7906	163.2	3.9453
16.2	3.7906	163.5	3.9453
16.3	3.7906	163.7	3.9456
16.3	3.79	164	3.9509
16.3	3.7906	164.3	3.9528
16.4	3.7906	164.6	3.9528
16.4	3.7903	164.8	3.9528
16.4	3.7903	165.1	3.9537
16.4	3.7906	165.4	3.9537
16.5	3.7903	165.6	3.9537
16.5	3.7906	165.9	3.9528
16.5	3.7906	166.2	3.9531
16.5	3.79	166.5	3.9537
16.6	3.7906	166.7	3.9515
16.6	3.7906	167	3.9497
16.6	3.7906	167.3	3.9487
16.7	3.7903	167.5	3.949
16.7	3.79	167.8	3.9481
16.7	3.79	168.1	3.9481
16.7	3.7906	168.3	3.9484
16.8	3.79	168.6	3.9487
16.8	3.7909	168.9	3.9487
16.8	3.7906	169.2	3.9484
16.8	3.7903	169.4	3.9487
16.9	3.7906	169.7	3.9484
16.9	3.7903	170	3.9484
16.9	3.7903	170.2	3.9481
16.9	3.7903	170.5	3.9481
17	3.7903	170.8	3.9481
17	3.7903	171	3.9481
17	3.7903	171.3	3.9484
17.1	3.7906	171.6	3.9481
17.1	3.7909	171.9	3.9481
17.1	3.79	172.1	3.949
17.1	3.7906	172.4	3.9481
17.2	3.79	172.7	3.9484
17.2	3.79	172.9	3.9515
17.2	3.79	173.2	3.9528
17.2	3.7903	173.5	3.9534
17.3	3.7903	173.7	3.9546
17.3	3.79	174	3.9562
17.3	3.7903	174.3	3.9552
17.4	3.7903	174.6	3.9555
17.4	3.7903	174.8	3.9555
17.4	3.79	175.1	3.9552
17.4	3.7903	175.4	3.9555
17.5	3.7903	175.6	3.9559
17.5	3.7903	175.9	3.9565
17.5	3.7897	176.2	3.9565
17.5	3.7903	176.4	3.9565
17.6	3.7903	176.7	3.9565
17.6	3.7903	177	3.9565
17.6	3.7903	177.3	3.9565
17.6	3.7903	177.5	3.9565
17.7	3.7903	177.8	3.9565
17.7	3.7903	178.1	3.9565
17.7	3.7903	178.3	3.9555
17.8	3.79	178.6	3.9552
17.8	3.79	178.9	3.9552
17.8	3.79	179.2	3.9543
17.8	3.79	179.4	3.9537
17.9	3.79	179.7	3.9552
17.9	3.79	180	3.9555
17.9	3.79	180.2	3.9559
17.9	3.79	180.5	3.9555
18	3.79	180.8	3.9565
18	3.79	181	3.9559
18	3.7897	181.3	3.9555
18	3.79	181.6	3.9562
18.1	3.7897	181.9	3.9562
18.1	3.7897	182.1	3.9559
18.1	3.7903	182.4	3.9546
18.2	3.79	182.7	3.9534
18.2	3.79	182.9	3.9531
18.2	3.7897	183.2	3.9528
18.2	3.79	183.5	3.9571
18.3	3.79	183.7	3.9583
18.3	3.79	184	3.9574
18.3	3.79	184.3	3.9562
18.3	3.7897	184.6	3.9555
18.4	3.7897	184.8	3.9552
18.4	3.79	185.1	3.9552
18.4	3.79	185.4	3.9571
18.5	3.79	185.6	3.9571
18.5	3.79	185.9	3.9574
18.5	3.79	186.2	3.9565
18.5	3.79	186.4	3.9568
18.6	3.79	186.7	3.9574
18.6	3.7897	187	3.9568
18.6	3.7897	187.3	3.9574
18.6	3.79	187.5	3.9571
18.7	3.7897	187.8	3.9571
18.7	3.7897	188.1	3.9565
18.7	3.79	188.3	3.9571
18.7	3.79	188.6	3.9565
18.8	3.7897	188.9	3.9568
18.8	3.79	189.1	3.9565
18.8	3.79	189.4	3.9565
18.9	3.7897	189.7	3.9617
18.9	3.7894	190	3.9593
18.9	3.79	190.2	3.9565
18.9	3.79	190.5	3.9565
19	3.79	190.8	3.963
19	3.7894	191	3.9608
19	3.7894	191.3	3.9611
19	3.7897	191.6	3.9568
19.1	3.7894	191.8	3.9605
19.1	3.79	192.1	3.9614
19.1	3.79	192.4	3.963
19.1	3.7897	192.7	3.9624
19.2	3.79	192.9	3.963
19.2	3.79	193.2	3.963
19.2	3.7897	193.5	3.9633
19.3	3.7897	193.7	3.9633
19.3	3.7894	194	3.963
19.3	3.7897	194.3	3.9617
19.3	3.7897	194.6	3.9621
19.4	3.7894	194.8	3.9614
19.4	3.7897	195.1	3.9611
19.4	3.79	195.4	3.9611
19.4	3.79	195.6	3.9611
19.5	3.7903	195.9	3.9624
19.5	3.79	196.2	3.9624
19.5	3.79	196.4	3.9624
19.6	3.7894	196.7	3.9617
19.6	3.79	197	3.9617
19.6	3.79	197.3	3.9611
19.6	3.79	197.5	3.9621
19.7	3.7894	197.8	3.9614
19.7	3.7897	198.1	3.9617
19.7	3.79	198.3	3.9624
19.7	3.7894	198.6	3.9621
19.8	3.7897	198.9	3.9636
19.8	3.7894	199.1	3.9655
19.8	3.7897	199.4	3.9648
19.8	3.7897	199.7	3.9642
19.9	3.7897	200	3.9645
19.9	3.79	200.2	3.9648
19.9	3.7894	200.5	3.9655
20	3.79	200.8	3.9645
20	3.79	201	3.9676
20	3.79	201.3	3.9661
20	3.7894	201.6	3.9679
20.1	3.7897	201.8	3.9683
20.1	3.79	202.1	3.9686
20.1	3.79	202.4	3.9683
20.1	3.7894	202.7	3.9689
20.2	3.79	202.9	3.9689
20.2	3.7891	203.2	3.9686
20.2	3.79	203.5	3.9689
20.3	3.7897	203.7	3.9689
20.3	3.7894	204	3.9695
20.3	3.7897	204.3	3.9695
20.3	3.7897	204.6	3.9689
20.4	3.79	204.8	3.9692
20.4	3.7897	205.1	3.9686
20.4	3.79	205.4	3.9683
20.4	3.7897	205.6	3.9686
20.5	3.7894	205.9	3.9683
20.5	3.79	206.2	3.9676
20.5	3.79	206.4	3.9686
20.5	3.7897	206.7	3.9695
20.6	3.79	207	3.9695
20.6	3.79	207.3	3.9698
20.6	3.79	207.5	3.9695
20.7	3.79	207.8	3.9701
20.7	3.79	208.1	3.9692
20.7	3.79	208.3	3.9683
20.7	3.7897	208.6	3.9683
20.8	3.79	208.9	3.9679
20.8	3.79	209.1	3.9679
20.8	3.7897	209.4	3.9683
20.8	3.7897	209.7	3.9679
20.9	3.79	210	3.9679
20.9	3.79	210.2	3.9676
20.9	3.7903	210.5	3.9686
20.9	3.79	210.8	3.9686
21	3.79	211	3.9701
21	3.79	211.3	3.9704
21	3.79	211.6	3.9704
21.1	3.7894	211.8	3.971
21.1	3.79	212.1	3.9714
21.1	3.7897	212.4	3.9751
21.1	3.79	212.7	3.9741
21.2	3.79	212.9	3.9732
21.2	3.7897	213.2	3.9732
21.2	3.79	213.5	3.9732
21.2	3.79	213.7	3.9732
21.3	3.79	214	3.9735
21.3	3.79	214.3	3.9717
21.3	3.79	214.5	3.9714
21.4	3.79	214.8	3.9714
21.4	3.79	215.1	3.9714
21.4	3.79	215.4	3.9714
21.4	3.7903	215.6	3.9717
21.5	3.79	215.9	3.9714
21.5	3.79	216.2	3.9714
21.5	3.79	216.4	3.9717
21.5	3.7897	216.7	3.9714
21.6	3.79	217	3.9714
21.6	3.79	217.3	3.9714
21.6	3.7903	217.5	3.972
21.6	3.79	217.8	3.9741
21.7	3.7903	218.1	3.9751
21.7	3.79	218.3	3.9741
21.7	3.79	218.6	3.9745
21.8	3.7897	218.9	3.9757
21.8	3.7897	219.1	3.9754
21.8	3.79	219.4	3.9751
21.8	3.79	219.7	3.9751
21.9	3.79	220	3.9754
21.9	3.79	220.2	3.9757
21.9	3.7903	220.5	3.9757
21.9	3.7903	220.8	3.9751
22	3.7903	221	3.9754
22	3.79	221.3	3.9757
22	3.79	221.6	3.9754
22	3.7903	221.8	3.9754
22.1	3.79	222.1	3.9763
22.1	3.79	222.4	3.9825
22.1	3.79	222.7	3.9816
22.2	3.7906	222.9	3.9813
22.2	3.79	223.2	3.9813
22.2	3.7903	223.5	3.9816
22.2	3.7903	223.7	3.9822
22.3	3.79	224	3.9816
22.3	3.7903	224.3	3.9825
22.3	3.7903	224.5	3.9834
22.3	3.79	224.8	3.9831
22.4	3.7903	225.1	3.9859
22.4	3.7903	225.4	3.9862
22.4	3.7903	225.6	3.9862
22.5	3.79	225.9	3.9862
22.5	3.79	226.2	3.9862
22.5	3.7903	226.4	3.9872
22.5	3.7903	226.7	3.9875
22.6	3.7906	227	3.9869
22.6	3.7906	227.2	3.9872
22.6	3.7903	227.5	3.9875
22.6	3.7903	227.8	3.9875
22.7	3.7903	228.1	3.9881
22.7	3.7903	228.3	3.9881
22.7	3.7906	228.6	3.9881
22.7	3.7903	228.9	3.9881
22.8	3.7909	229.1	3.9881
22.8	3.7903	229.4	3.9881
22.8	3.7903	229.7	3.9881
22.9	3.79	230	3.9881
22.9	3.7906	230.2	3.9881
22.9	3.7903	230.5	3.9878
22.9	3.7909	230.8	3.9881
23	3.7906	231	3.9884
23	3.7909	231.3	3.9884
23	3.7903	231.6	3.989
23	3.7903	231.8	3.9887
23.1	3.7915	232.1	3.989
23.1	3.7906	232.4	3.9881
23.1	3.7906	232.7	3.9881
23.1	3.7906	232.9	3.9875
23.2	3.7906	233.2	3.9869
23.2	3.7909	233.5	3.9865
23.2	3.7909	233.7	3.9869
23.3	3.7906	234	3.9862
23.3	3.7915	234.3	3.9862
23.3	3.7909	234.5	3.9869
23.3	3.7909	234.8	3.9869
23.4	3.7909	235.1	3.9862
23.4	3.7909	235.4	3.9862
23.4	3.7909	235.6	3.9862
23.4	3.7909	235.9	3.9862
23.5	3.7912	236.2	3.9865
23.5	3.7909	236.4	3.9862
23.5	3.7909	236.7	3.9862
23.6	3.7909	237	3.9862
23.6	3.7909	237.2	3.9862
23.6	3.7912	237.5	3.9862
23.6	3.7909	237.8	3.9859
23.7	3.7909	238.1	3.9862
23.7	3.7906	238.3	3.9872
23.7	3.7912	238.6	3.9881
23.7	3.7915	238.9	3.9881
23.8	3.7912	239.1	3.9878
23.8	3.7906	239.4	3.9881
23.8	3.7909	239.7	3.9937
23.8	3.7909	239.9	3.9921
23.9	3.7909	240.2	3.9909
23.9	3.7909	240.5	3.9909
23.9	3.7909	240.8	3.9915
24	3.7909	241	3.9924
24	3.7912	241.3	3.9915
24	3.7912	241.6	3.9903
24	3.7909	241.8	3.9921
24.1	3.7909	242.1	3.9915
24.1	3.7912	242.4	3.9912
24.1	3.7915	242.7	3.9934
24.1	3.7912	242.9	3.9946
24.2	3.7912	243.2	3.994
24.2	3.7909	243.5	3.9921
24.2	3.7909	243.7	3.9918
24.2	3.7912	244	3.9927
24.3	3.7915	244.3	3.9927
24.3	3.7912	244.5	3.9924
24.3	3.7909	244.8	3.9918
24.4	3.7915	245.1	3.9924
24.4	3.7909	245.4	3.9931
24.4	3.7915	245.6	3.994
24.4	3.7915	245.9	3.9952
24.5	3.7909	246.2	3.9955
24.5	3.7915	246.4	3.9955
24.5	3.7915	246.7	3.9955
24.5	3.7919	247	3.9955
24.6	3.7915	247.2	3.9955
24.6	3.7915	247.5	3.9955
24.6	3.7912	247.8	3.9955
24.7	3.7912	248.1	3.9955
24.7	3.7915	248.3	3.9955
24.7	3.7912	248.6	3.9955
24.7	3.7915	248.9	3.9955
24.8	3.7915	249.1	3.9955
24.8	3.7915	249.4	3.9962
24.8	3.7915	249.7	3.9958
24.8	3.7912	250	3.9962
24.9	3.7912	250.2	3.9962
24.9	3.7915	250.5	3.9965
24.9	3.7915	250.8	3.9965
24.9	3.7919	251	3.9958
25	3.7919	251.3	3.9962
25	3.7915	251.6	3.9955
25	3.7912	251.8	3.9968
25.1	3.7915	252.1	4.0002
25.1	3.7912	252.4	4.0002
25.1	3.7915	252.7	4.002
25.1	3.7915	252.9	4.0027
25.2	3.7922	253.2	4.003
25.2	3.7915	253.5	4.003
25.2	3.7915	253.7	4.0033
25.2	3.7919	254	4.003
25.3	3.7915	254.3	4.0033
25.3	3.7919	254.5	4.0039
25.3	3.7919	254.8	4.0036
25.4	3.7919	255.1	4.0027
25.4	3.7922	255.4	4.0002
25.4	3.7919	255.6	3.9999
25.4	3.7919	255.9	4.0048
25.5	3.7919	256.2	4.0055
25.5	3.7919	256.4	4.0058
25.5	3.7919	256.7	4.0058
25.5	3.7919	257	4.0058
25.6	3.7919	257.2	4.007
25.6	3.7919	257.5	4.0076
25.6	3.7919	257.8	4.0076
25.6	3.7919	258.1	4.0079
25.7	3.7919	258.3	4.0082
25.7	3.7919	258.6	4.0082
25.7	3.7919	258.9	4.0086
25.8	3.7919	259.1	4.0086
25.8	3.7919	259.4	4.0079
25.8	3.7922	259.7	4.0079
25.8	3.7919	259.9	4.0076
25.9	3.7919	260.2	4.0079
25.9	3.7919	260.5	4.0076
25.9	3.7919	260.8	4.0076
25.9	3.7922	261	4.0082
26	3.7919	261.3	4.0086
26	3.7922	261.6	4.0086
26	3.7919	261.8	4.0086
26	3.7922	262.1	4.0089
26.1	3.7919	262.4	4.0092
26.1	3.7919	262.6	4.0092
26.1	3.7922	262.9	4.0101
26.2	3.7919	263.2	4.0095
26.2	3.7922	263.5	4.0098
26.2	3.7919	263.7	4.0092
26.2	3.7919	264	4.0089
26.3	3.7922	264.3	4.0089
26.3	3.7922	264.5	4.0082
26.3	3.7919	264.8	4.0092
26.3	3.7922	265.1	4.0092
26.4	3.7919	265.4	4.0095
26.4	3.7928	265.6	4.0101
26.4	3.7922	265.9	4.0095
26.5	3.7922	266.2	4.0101
26.5	3.7922	266.4	4.0113
26.5	3.7928	266.7	4.011
26.5	3.7928	267	4.0113
26.6	3.7922	267.2	4.0117
26.6	3.7925	267.5	4.012
26.6	3.7928	267.8	4.0117
26.6	3.7922	268.1	4.0113
26.7	3.7928	268.3	4.0113
26.7	3.7928	268.6	4.0117
26.7	3.7925	268.9	4.0126
26.7	3.7928	269.1	4.0141
26.8	3.7928	269.4	4.0135
26.8	3.7928	269.7	4.0135
26.8	3.7928	269.9	4.0144
26.9	3.7928	270.2	4.0154
26.9	3.7928	270.5	4.0148
26.9	3.7928	270.8	4.0141
26.9	3.7928	271	4.0144
27	3.7928	271.3	4.0144
27	3.7928	271.6	4.0148
27	3.7928	271.8	4.0141
27	3.7928	272.1	4.0141
27.1	3.7925	272.4	4.0138
27.1	3.7928	272.6	4.0141
27.1	3.7928	272.9	4.0141
27.2	3.7928	273.2	4.0151
27.2	3.7928	273.5	4.0151
27.2	3.7928	273.7	4.0148
27.2	3.7928	274	4.0154
27.3	3.7928	274.3	4.0151
27.3	3.7928	274.5	4.0148
27.3	3.7928	274.8	4.0148
27.3	3.7928	275.1	4.0151
27.4	3.7928	275.3	4.0148
27.4	3.7928	275.6	4.0154
27.4	3.7928	275.9	4.0154
27.4	3.7928	276.2	4.0157
27.5	3.7928	276.4	4.016
27.5	3.7928	276.7	4.016
27.5	3.7928	277	4.016
27.6	3.7928	277.2	4.016
27.6	3.7928	277.5	4.0157
27.6	3.7928	277.8	4.0157
27.6	3.7928	278.1	4.016
27.7	3.7928	278.3	4.0169
27.7	3.7928	278.6	4.0197
27.7	3.7928	278.9	4.0197
27.7	3.7928	279.1	4.0197
27.8	3.7928	279.4	4.02
27.8	3.7931	279.7	4.0206
27.8	3.7928	279.9	4.021
27.8	3.7931	280.2	4.0216
27.9	3.7928	280.5	4.0216
27.9	3.7928	280.8	4.0216
27.9	3.7928	281	4.0213
28	3.7931	281.3	4.021
28	3.7931	281.6	4.0213
28	3.7928	281.8	4.0213
28	3.7931	282.1	4.0216
28.1	3.7928	282.4	4.0216
28.1	3.7931	282.6	4.0216
28.1	3.7931	282.9	4.0219
28.1	3.7928	283.2	4.0225
28.2	3.7934	283.5	4.0219
28.2	3.7937	283.7	4.0225
28.2	3.7931	284	4.0225
28.3	3.7934	284.3	4.0216
28.3	3.7934	284.5	4.0216
28.3	3.7934	284.8	4.0216
28.3	3.7934	285.1	4.0216
28.4	3.7931	285.3	4.021
28.4	3.7937	285.6	4.021
28.4	3.7934	285.9	4.021
28.4	3.7937	286.2	4.0216
28.5	3.7937	286.4	4.0216
28.5	3.7931	286.7	4.0228
28.5	3.7937	287	4.0225
28.5	3.7937	287.2	4.0231
28.6	3.7937	287.5	4.0228
28.6	3.7934	287.8	4.0231
28.6	3.7934	288	4.0234
28.7	3.7937	288.3	4.0234
28.7	3.7937	288.6	4.0225
28.7	3.7934	288.9	4.0225
28.7	3.7937	289.1	4.0228
28.8	3.7937	289.4	4.0219
28.8	3.7937	289.7	4.0216
28.8	3.7937	289.9	4.0216
28.8	3.7937	290.2	4.0216
28.9	3.7937	290.5	4.0228
28.9	3.7937	290.8	4.0225
28.9	3.7937	291	4.0256
28.9	3.7937	291.3	4.0265
29	3.7934	291.6	4.0284
29	3.7937	291.8	4.029
29	3.7937	292.1	4.0296
29.1	3.7937	292.4	4.0306
29.1	3.7937	292.6	4.0306
29.1	3.7937	292.9	4.0306
29.1	3.7937	293.2	4.0309
29.2	3.7937	293.5	4.0312
29.2	3.7937	293.7	4.0327
29.2	3.7937	294	4.0327
29.2	3.7937	294.3	4.0327
29.3	3.7937	294.5	4.0327
29.3	3.7937	294.8	4.0327
29.3	3.7937	295.1	4.0334
29.4	3.7937	295.3	4.034
29.4	3.7937	295.6	4.0334
29.4	3.7937	295.9	4.034
29.4	3.7937	296.2	4.0346
29.5	3.7937	296.4	4.0349
29.5	3.7937	296.7	4.0352
29.5	3.7937	297	4.0352
29.5	3.794	297.2	4.0352
29.6	3.7937	297.5	4.0343
29.6	3.7937	297.8	4.0343
29.6	3.7937	298	4.0343
29.6	3.7937	298.3	4.0337
29.7	3.7937	298.6	4.0349
29.7	3.7943	298.9	4.0355
29.7	3.794	299.1	4.0358
29.8	3.794	299.4	4.0361
29.8	3.7937	299.7	4.0365
29.8	3.7937	299.9	4.0365
29.8	3.794	300.2	4.0374
29.9	3.7943	300.5	4.0374
29.9	3.7943	300.7	4.0386
29.9	3.794	301	4.0383
29.9	3.7943	301.3	4.038
30	3.7943	301.6	4.0374
30	3.794	301.8	4.0374
30	3.7946	302.1	4.0371
30.1	3.7943	302.4	4.0371
30.1	3.794	302.6	4.0368
30.1	3.7946	302.9	4.0365
30.1	3.794	303.2	4.0371
30.2	3.7943	303.5	4.0371
30.2	3.7946	303.7	4.0371
30.2	3.7943	304	4.0371
30.2	3.794	304.3	4.0365
30.3	3.794	304.5	4.0365
30.3	3.7946	304.8	4.0371
30.3	3.7943	305.1	4.0374
30.3	3.794	305.3	4.0371
30.4	3.794	305.6	4.0377
30.4	3.7946	305.9	4.0383
30.4	3.7943	306.2	4.0377
30.5	3.7946	306.4	4.0392
30.5	3.7946	306.7	4.0392
30.5	3.7943	307	4.0383
30.5	3.7943	307.2	4.0386
30.6	3.7946	307.5	4.0383
30.6	3.7946	307.8	4.0386
30.6	3.7946	308	4.0396
30.6	3.7943	308.3	4.0399
30.7	3.7943	308.6	4.0402
30.7	3.7943	308.9	4.0402
30.7	3.7946	309.1	4.0399
30.7	3.7946	309.4	4.0392
30.8	3.7946	309.7	4.0402
30.8	3.7946	309.9	4.0399
30.8	3.7946	310.2	4.0399
30.9	3.7946	310.5	4.0402
30.9	3.7946	310.7	4.0402
30.9	3.7943	311	4.0402
30.9	3.7946	311.3	4.0402
31	3.7946	311.6	4.0402
31	3.7946	311.8	4.0402
31	3.7946	312.1	4.0402
31	3.7946	312.4	4.0408
31.1	3.7946	312.6	4.0411
31.1	3.7946	312.9	4.0408
31.1	3.7946	313.2	4.0414
31.2	3.7946	313.4	4.0411
31.2	3.7946	313.7	4.0411
31.2	3.795	314	4.0411
31.2	3.7946	314.3	4.0411
31.3	3.7946	314.5	4.042
31.3	3.7946	314.8	4.043
31.3	3.7946	315.1	4.0442
31.3	3.795	315.3	4.0451
31.4	3.795	315.6	4.0454
31.4	3.7946	315.9	4.0467
31.4	3.7946	316.2	4.0467
31.4	3.7946	316.4	4.0464
31.5	3.7946	316.7	4.0467
31.5	3.7946	317	4.047
31.5	3.7946	317.2	4.0476
31.6	3.795	317.5	4.0476
31.6	3.7946	317.8	4.0482
31.6	3.7946	318	4.0495
31.6	3.7946	318.3	4.0501
31.7	3.7946	318.6	4.0513
31.7	3.795	318.9	4.0526
31.7	3.7946	319.1	4.0557
31.7	3.7946	319.4	4.0569
31.8	3.795	319.7	4.0594
31.8	3.795	319.9	4.0619
31.8	3.7946	320.2	4.0659
31.8	3.7946	320.5	4.0684
31.9	3.795	320.7	4.0715
31.9	3.7946	321	4.0727
31.9	3.7946	321.3	4.0737
32	3.7946	321.6	4.0752
32	3.7946	321.8	4.0758
32	3.7946	322.1	4.0758
32	3.7946	322.4	4.0771
32.1	3.7946	322.6	4.078
32.1	3.7946	322.9	4.078
32.1	3.7946	323.2	4.0783
32.1	3.7946	323.4	4.078
32.2	3.7946	323.7	4.0792
32.2	3.7946	324	4.0799
32.2	3.7946	324.3	4.0805
32.3	3.7946	324.5	4.0805
32.3	3.7946	324.8	4.0811
32.3	3.7946	325.1	4.0814
32.3	3.795	325.3	4.082
32.4	3.7946	325.6	4.082
32.4	3.7946	325.9	4.082
32.4	3.7946	326.1	4.0833
32.4	3.795	326.4	4.0836
32.5	3.7946	326.7	4.0839
32.5	3.7946	327	4.0845
32.5	3.7946	327.2	4.0854
32.5	3.7946	327.5	4.0864
32.6	3.7946	327.8	4.0867
32.6	3.7946	328	4.0876
32.6	3.795	328.3	4.0876
32.7	3.7946	328.6	4.0876
32.7	3.795	328.9	4.0876
32.7	3.795	329.1	4.0876
32.7	3.795	329.4	4.0885
32.8	3.795	329.7	4.0879
32.8	3.795	329.9	4.0879
32.8	3.7946	330.2	4.0876
32.8	3.7946	330.5	4.0873
32.9	3.795	330.7	4.087
32.9	3.7946	331	4.0845
32.9	3.795	331.3	4.0836
33	3.7953	331.6	4.0823
33	3.7953	331.8	4.0817
33	3.7953	332.1	4.0817
33	3.7953	332.4	4.0808
33.1	3.7953	332.6	4.0823
33.1	3.7953	332.9	4.0823
33.1	3.7953	333.2	4.0839
33.1	3.7956	333.4	4.082
33.2	3.7956	333.7	4.0811
33.2	3.7953	334	4.0799
33.2	3.7946	334.3	4.0811
33.2	3.7953	334.5	4.0802
33.3	3.7956	334.8	4.0796
33.3	3.7953	335.1	4.0792
33.3	3.7956	335.3	4.0792
33.4	3.7953	335.6	4.078
33.4	3.7956	335.9	4.0792
33.4	3.7956	336.1	4.0792
33.4	3.7956	336.4	4.078
33.5	3.7956	336.7	4.0743
33.5	3.7956	337	4.0749
33.5	3.7959	337.2	4.0752
33.5	3.7956	337.5	4.0746
33.6	3.7956	337.8	4.0737
33.6	3.7956	338	4.0734
33.6	3.7956	338.3	4.073
33.6	3.7956	338.6	4.0727
33.7	3.7956	338.9	4.0727
33.7	3.7956	339.1	4.0718
33.7	3.7956	339.4	4.0718
33.8	3.7956	339.7	4.0703
33.8	3.7956	339.9	4.0668
33.8	3.7956	340.2	4.0786
33.8	3.7959	340.5	4.091
33.9	3.7959	340.7	4.0926
33.9	3.7956	341	4.0898
33.9	3.7959	341.3	4.0858
33.9	3.7956	341.6	4.087
34	3.7956	341.8	4.0876
34	3.7959	342.1	4.0885
34	3.7956	342.4	4.0885
34.1	3.7959	342.6	4.0885
34.1	3.7956	342.9	4.0882
34.1	3.7959	343.2	4.0882
34.1	3.7956	343.4	4.0765
34.2	3.7956	343.7	4.0765
34.2	3.7959	344	4.0774
34.2	3.7965	344.3	4.0792
34.2	3.7965	344.5	4.0792
34.3	3.7965	344.8	4.0802
34.3	3.7959	345.1	4.0802
34.3	3.7965	345.3	4.0811
34.3	3.7962	345.6	4.0811
34.4	3.7962	345.9	4.0814
34.4	3.7962	346.1	4.0823
34.4	3.7962	346.4	4.0839
34.5	3.7959	346.7	4.0845
34.5	3.7959	347	4.0851
34.5	3.7962	347.2	4.0864
34.5	3.7962	347.5	4.0873
34.6	3.7965	347.8	4.0876
34.6	3.7959	348	4.0876
34.6	3.7965	348.3	4.0876
34.6	3.7965	348.6	4.0882
34.7	3.7965	348.8	4.0882
34.7	3.7962	349.1	4.0889
34.7	3.7965	349.4	4.0895
34.7	3.7965	349.7	4.0889
34.8	3.7965	349.9	4.0885
34.8	3.7965	350.2	4.0889
34.8	3.7965	350.5	4.0901
34.9	3.7965	350.7	4.0901
34.9	3.7962	351	4.0907
34.9	3.7965	351.3	4.0913
34.9	3.7968	351.6	4.0913
35	3.7965	351.8	4.0913
35	3.7965	352.1	4.0913
35	3.7965	352.4	4.092
35	3.7968	352.6	4.0929
35.1	3.7965	352.9	4.0941
35.1	3.7965	353.2	4.0947
35.1	3.7965	353.4	4.0951
35.2	3.7965	353.7	4.0951
35.2	3.7965	354	4.096
35.2	3.7971	354.3	4.0963
35.2	3.7965	354.5	4.0969
35.3	3.7968	354.8	4.0969
35.3	3.7965	355.1	4.0969
35.3	3.7968	355.3	4.0975
35.3	3.7971	355.6	4.0985
35.4	3.7965	355.9	4.0985
35.4	3.7965	356.1	4.0991
35.4	3.7968	356.4	4.0994
35.4	3.7968	356.7	4.0994
35.5	3.7974	357	4.1003
35.5	3.7968	357.2	4.1006
35.5	3.7971	357.5	4.1006
35.6	3.7968	357.8	4.1016
35.6	3.7971	358	4.1022
35.6	3.7968	358.3	4.1016
35.6	3.7968	358.6	4.1031
35.7	3.7968	358.8	4.1034
35.7	3.7971	359.1	4.104
35.7	3.7974	359.4	4.1037
35.7	3.7971	359.7	4.1037
35.8	3.7971	359.9	4.1037
35.8	3.7968	360.2	4.1037
35.8	3.7968	360.5	4.1047
35.8	3.7965	360.7	4.1056
35.9	3.7974	361	4.1053
35.9	3.7974	361.3	4.1068
35.9	3.7974	361.5	4.1062
36	3.7974	361.8	4.1071
36	3.7974	362.1	4.1078
36	3.7974	362.4	4.1081
36	3.7974	362.6	4.1087
36.1	3.7974	362.9	4.1087
36.1	3.7974	363.2	4.109
36.1	3.7974	363.4	4.1093
36.1	3.7974	363.7	4.1099
36.2	3.7974	364	4.1102
36.2	3.7974	364.3	4.1109
36.2	3.7974	364.5	4.1118
36.3	3.7977	364.8	4.1118
36.3	3.7974	365.1	4.1127
36.3	3.7974	365.3	4.1137
36.3	3.7974	365.6	4.1137
36.4	3.7981	365.9	4.1137
36.4	3.7974	366.1	4.1137
36.4	3.7977	366.4	4.1137
36.4	3.7977	366.7	4.1143
36.5	3.7981	367	4.1155
36.5	3.7977	367.2	4.1164
36.5	3.7977	367.5	4.1168
36.5	3.7984	367.8	4.118
36.6	3.7977	368	4.1183
36.6	3.7981	368.3	4.1183
36.6	3.7981	368.6	4.1186
36.7	3.7981	368.8	4.1186
36.7	3.7974	369.1	4.1199
36.7	3.7981	369.4	4.1202
36.7	3.7981	369.7	4.1202
36.8	3.7984	369.9	4.1202
36.8	3.7984	370.2	4.1208
36.8	3.7984	370.5	4.122
36.8	3.7977	370.7	4.1226
36.9	3.7981	371	4.123
36.9	3.7984	371.3	4.123
36.9	3.7984	371.5	4.123
36.9	3.7981	371.8	4.123
37	3.7984	372.1	4.1233
37	3.7984	372.4	4.1236
37	3.7984	372.6	4.1242
37.1	3.7984	372.9	4.1251
37.1	3.7984	373.2	4.1264
37.1	3.7987	373.4	4.1264
37.1	3.7984	373.7	4.1267
37.2	3.7993	374	4.1276
37.2	3.7984	374.2	4.1282
37.2	3.7984	374.5	4.1285
37.2	3.7984	374.8	4.1285
37.3	3.7987	375.1	4.1292
37.3	3.7993	375.3	4.1304
37.3	3.799	375.6	4.1304
37.4	3.799	375.9	4.1304
37.4	3.799	376.1	4.1313
37.4	3.7987	376.4	4.1323
37.4	3.7987	376.7	4.1329
37.5	3.799	376.9	4.1332
37.5	3.799	377.2	4.1332
37.5	3.7987	377.5	4.1335
37.5	3.7993	377.8	4.1335
37.6	3.799	378	4.1341
37.6	3.799	378.3	4.1347
37.6	3.7987	378.6	4.1344
37.6	3.799	378.8	4.135
37.7	3.7987	379.1	4.1357
37.7	3.7987	379.4	4.1354
37.7	3.7993	379.7	4.136
37.8	3.7993	379.9	4.136
37.8	3.7993	380.2	4.1369
37.8	3.7993	380.5	4.1375
37.8	3.7993	380.7	4.1378
37.9	3.7993	381	4.1385
37.9	3.799	381.3	4.1388
37.9	3.7993	381.5	4.1388
37.9	3.7993	381.8	4.1391
38	3.7993	382.1	4.1397
38	3.7993	382.4	4.1394
38	3.7996	382.6	4.1394
38.1	3.7993	382.9	4.1397
38.1	3.7993	383.2	4.1406
38.1	3.7993	383.4	4.1412
38.1	3.7993	383.7	4.1422
38.2	3.7993	384	4.1425
38.2	3.7993	384.2	4.1422
38.2	3.7999	384.5	4.1422
38.2	3.7996	384.8	4.1431
38.3	3.7999	385.1	4.1434
38.3	3.7999	385.3	4.1434
38.3	3.8002	385.6	4.1425
38.3	3.7993	385.9	4.1428
38.4	3.7999	386.1	4.1434
38.4	3.8002	386.4	4.1434
38.4	3.7996	386.7	4.1434
38.5	3.8002	386.9	4.1434
38.5	3.8002	387.2	4.1434
38.5	3.8002	387.5	4.1437
38.5	3.8002	387.8	4.144
38.6	3.7999	388	4.1447
38.6	3.8002	388.3	4.1447
38.6	3.7999	388.6	4.1447
38.6	3.8002	388.8	4.144
38.7	3.7999	389.1	4.1447
38.7	3.8002	389.4	4.1453
38.7	3.8002	389.7	4.1465
38.7	3.8002	389.9	4.1474
38.8	3.8002	390.2	4.1478
38.8	3.8002	390.5	4.1481
38.8	3.8002	390.7	4.1487
38.9	3.8002	391	4.149
38.9	3.8002	391.3	4.149
38.9	3.8002	391.5	4.1487
38.9	3.8002	391.8	4.149
39	3.8002	392.1	4.149
39	3.8002	392.4	4.149
39	3.8002	392.6	4.1496
39	3.8002	392.9	4.1496
39.1	3.8002	393.2	4.1502
39.1	3.8002	393.4	4.1499
39.1	3.8002	393.7	4.1502
39.2	3.8002	394	4.1499
39.2	3.8002	394.2	4.1505
39.2	3.8002	394.5	4.1509
39.2	3.8002	394.8	4.1512
39.3	3.8002	395.1	4.1524
39.3	3.8002	395.3	4.153
39.3	3.8002	395.6	4.1527
39.3	3.8002	395.9	4.1533
39.4	3.8002	396.1	4.1536
39.4	3.8002	396.4	4.1536
39.4	3.8002	396.7	4.1543
39.4	3.8002	396.9	4.1549
39.5	3.8002	397.2	4.1552
39.5	3.8002	397.5	4.1555
39.5	3.8002	397.8	4.1567
39.6	3.8002	398	4.158
39.6	3.8002	398.3	4.158
39.6	3.8002	398.6	4.158
39.6	3.8002	398.8	4.1583
39.7	3.8002	399.1	4.1586
39.7	3.8002	399.4	4.1589
39.7	3.8002	399.6	4.1586
39.7	3.8002	399.9	4.1592
39.8	3.8002	400.2	4.1595
39.8	3.8002	400.5	4.1602
39.8	3.8002	400.7	4.1611
39.8	3.8002	401	4.1611
39.9	3.8002	401.3	4.1611
39.9	3.8002	401.5	4.1623
39.9	3.8002	401.8	4.1633
40	3.8002	402.1	4.1633
40	3.8005	402.4	4.1642
40	3.8002	402.6	4.1639
40	3.8008	402.9	4.1639
40.1	3.8008	403.2	4.1639
40.1	3.8005	403.4	4.1642
40.1	3.8008	403.7	4.1639
40.1	3.8008	404	4.1642
40.2	3.8008	404.2	4.1642
40.2	3.8008	404.5	4.1645
40.2	3.8012	404.8	4.1654
40.3	3.8015	405.1	4.1673
40.3	3.8015	405.3	4.1679
40.3	3.8015	405.6	4.1673
40.3	3.8015	405.9	4.1657
40.4	3.8015	406.1	4.1673
40.4	3.8012	406.4	4.1667
40.4	3.8015	406.7	4.1673
40.4	3.8018	406.9	4.1676
40.5	3.8015	407.2	4.1685
40.5	3.8021	407.5	4.1695
40.5	3.8012	407.8	4.1691
40.5	3.8012	408	4.1691
40.6	3.8021	408.3	4.1695
40.6	3.8012	408.6	4.1698
40.6	3.8018	408.8	4.1701
40.7	3.8018	409.1	4.1713
40.7	3.8018	409.4	4.171
40.7	3.8015	409.6	4.1716
40.7	3.8021	409.9	4.171
40.8	3.8015	410.2	4.1716
40.8	3.8018	410.5	4.1707
40.8	3.8018	410.7	4.171
40.8	3.8015	411	4.1716
40.9	3.8012	411.3	4.1719
40.9	3.8015	411.5	4.1716
40.9	3.8018	411.8	4.1716
41	3.8018	412.1	4.1719
41	3.8018	412.4	4.1729
41	3.8018	412.6	4.1729
41	3.8018	412.9	4.1732
41.1	3.8021	413.2	4.1732
41.1	3.8012	413.4	4.1732
41.1	3.8015	413.7	4.1741
41.1	3.8021	414	4.1738
41.2	3.8018	414.2	4.1738
41.2	3.8012	414.5	4.1732
41.2	3.8021	414.8	4.1741
41.2	3.8021	415.1	4.1747
41.3	3.8018	415.3	4.1757
41.3	3.8021	415.6	4.1766
41.3	3.8021	415.9	4.1766
41.4	3.8021	416.1	4.1766
41.4	3.8015	416.4	4.1763
41.4	3.8018	416.7	4.1763
41.4	3.8021	416.9	4.1769
41.5	3.8021	417.2	4.1769
41.5	3.8018	417.5	4.1775
41.5	3.8018	417.8	4.1788
41.5	3.8018	418	4.1794
41.6	3.8018	418.3	4.1797
41.6	3.8021	418.6	4.1797
41.6	3.8015	418.8	4.18
41.6	3.8021	419.1	4.1806
41.7	3.8021	419.4	4.1803
41.7	3.8021	419.6	4.1803
41.7	3.8021	419.9	4.1803
41.8	3.8021	420.2	4.1806
41.8	3.8021	420.5	4.1806
41.8	3.8021	420.7	4.1806
41.8	3.8021	421	4.1806
41.9	3.8021	421.3	4.1806
41.9	3.8021	421.5	4.1809
41.9	3.8021	421.8	4.1809
41.9	3.8021	422.1	4.1815
42	3.8021	422.3	4.1819
42	3.8027	422.6	4.1819
42	3.8021	422.9	4.1822
42.1	3.8021	423.2	4.1822
42.1	3.8021	423.4	4.1825
42.1	3.8021	423.7	4.1834
42.1	3.8021	424	4.1834
42.2	3.8024	424.2	4.1837
42.2	3.8024	424.5	4.1831
42.2	3.8021	424.8	4.1837
42.2	3.8024	425.1	4.1837
42.3	3.8021	425.3	4.1834
42.3	3.8021	425.6	4.184
42.3	3.8021	425.9	4.1843
42.3	3.8024	426.1	4.184
42.4	3.8024	426.4	4.185
42.4	3.8021	426.7	4.1853
42.4	3.8024	426.9	4.1887
42.5	3.8024	427.2	4.189
42.5	3.8021	427.5	4.1896
42.5	3.803	427.8	4.1902
42.5	3.8024	428	4.1915
42.6	3.8027	428.3	4.1921
42.6	3.803	428.6	4.1933
42.6	3.8027	428.8	4.1946
42.6	3.8027	429.1	4.1955
42.7	3.8027	429.4	4.1952
42.7	3.8024	429.6	4.1958
42.7	3.8024	429.9	4.197
42.8	3.8027	430.2	4.1992
42.8	3.803	430.5	4.1986
42.8	3.8027	430.7	4.1995
42.8	3.8027	431	4.1998
42.9	3.803	431.1	4.2001
42.9	3.803	431.1	4.2001
42.9	3.803
42.9	3.803	0	3.7336
43	3.803	0.3	3.7593
43	3.803	0.5	3.7429
43	3.803	0.8	3.7085
43	3.803	1.1	3.6709
43.1	3.803	1.4	3.6331
43.1	3.803	1.6	3.6099
43.1	3.803	1.9	3.5866
43.2	3.803	2.2	3.5689
43.2	3.8033	2.4	3.5472
43.2	3.803	2.7	3.5271
43.2	3.803	3	3.5122
43.3	3.803	3.2	3.4933
43.3	3.803	3.5	3.4778
43.3	3.803	3.8	3.4611
43.3	3.803	4.1	3.4422
43.4	3.803	4.3	3.4288
43.4	3.803	4.6	3.4158
43.4	3.803	4.9	3.4022
43.4	3.8036	5.1	3.3867
43.5	3.803	5.4	3.3693
43.5	3.8033	5.7	3.3553
43.5	3.8036	5.9	3.3395
43.6	3.8036	6.2	3.3234
43.6	3.8033	6.5	3.3104
43.6	3.8033	6.8	3.294
43.6	3.8036	7	3.2819
43.7	3.8039	7.3	3.2661
43.7	3.8039	7.6	3.2493
43.7	3.8039	7.8	3.2391
43.7	3.8039	8.1	3.2279
43.8	3.8036	8.4	3.2152
43.8	3.8039	8.7	3.1954
43.8	3.8036	8.9	3.1746
43.9	3.8039	9.2	3.1603
43.9	3.8039	9.5	3.1467
43.9	3.8039	9.7	3.1284
43.9	3.8039	10	3.1101
44	3.8039	10.3	3.0952
44	3.8039	10.5	3.0807
44	3.8039	10.8	3.0748
44	3.8039	11.1	3.0506
44.1	3.8039	11.3	3.0348
44.1	3.8046	11.6	3.0146
44.1	3.8039	11.9	3.001
44.1	3.8043	12.2	3.0081
44.2	3.8043	12.4	2.9923
44.2	3.8043	12.7	2.9737
44.2	3.8049	13	2.9548
44.3	3.8043	13.2	2.9381
44.3	3.8046	13.5	2.9204
44.3	3.8043	13.8	2.8881
44.3	3.8052	14.1	2.8674
44.4	3.8049	14.3	2.8488
44.4	3.8049	14.6	2.832
44.4	3.8052	14.9	2.8147
44.4	3.8055	15.1	2.7911
44.5	3.8049	15.4	2.7762
44.5	3.8046	15.7	2.7644
44.5	3.8055	15.9	2.7589
44.6	3.8052	16.2	2.7381
44.6	3.8052	16.5	2.7127
44.6	3.8055	16.8	2.6972
44.6	3.8049	17	2.6742
44.7	3.8055	17.3	2.6429
44.7	3.8052	17.6	2.6218
44.7	3.8055	17.8	2.6008
44.7	3.8055	18.1	2.5825
44.8	3.8058	18.4	2.5611
44.8	3.8052	18.6	2.5614
44.8	3.8058	18.9	2.5189
44.8	3.8055	19.2	2.4966
44.9	3.8055	19.5	2.4792
44.9	3.8049	19.7	2.4625
44.9	3.8052	20	2.4467
45	3.8058	20.3	2.424
45	3.8055	20.5	2.4061
45	3.8058	20.8	2.3887
45	3.8058	21.1	2.3679
45.1	3.8058	21.3	2.3599
45.1	3.8058	21.6	2.3354
45.1	3.8058	21.9	2.3149
45.1	3.8058	22.2	2.2969
45.2	3.8055	22.4	2.2731
45.2	3.8058	22.7	2.2542
45.2	3.8058	23	2.2399
45.2	3.8058	23.2	2.2142
45.3	3.8058	23.5	2.2018
45.3	3.8058	23.8	2.1779
45.3	3.8058	24	2.1633
45.4	3.8058	24.3	2.1432
45.4	3.8058	24.6	2.123
45.4	3.8058	24.9	2.1063
45.4	3.8058	25.1	2.0864
45.5	3.8061	25.4	2.0647
45.5	3.8061	25.7	2.0489
45.5	3.8061	25.9	2.0297
45.5	3.8058	26.2	2.0123
45.6	3.8061	26.3	1.9999
45.6	3.8061
45.6	3.8061
45.7	3.8061
45.7	3.8067
45.7	3.8067
45.7	3.8064
45.8	3.8067
45.8	3.8064
45.8	3.8061
45.8	3.8067
45.9	3.8067
45.9	3.8067
45.9	3.8067
45.9	3.8067
46	3.8067
46	3.8067
46	3.8067
46.1	3.8067
46.1	3.8067
46.1	3.8067
46.1	3.8067
46.2	3.8067
46.2	3.8067
46.2	3.8067
46.2	3.8067
46.3	3.8067
46.3	3.8067
46.3	3.8067
46.3	3.8067
46.4	3.8067
46.4	3.8067
46.4	3.8067
46.5	3.807
46.5	3.8067
46.5	3.807
46.5	3.807
46.6	3.8074
46.6	3.8067
46.6	3.807
46.6	3.8077
46.7	3.8074
46.7	3.8074
46.7	3.8074
46.8	3.8067
46.8	3.8074
46.8	3.8077
46.8	3.8077
46.9	3.8074
46.9	3.8077
46.9	3.8074
46.9	3.808
47	3.808
47	3.8083
47	3.808
47	3.808
47.1	3.808
47.1	3.8077
47.1	3.8077
47.2	3.8077
47.2	3.808
47.2	3.808
47.2	3.808
47.3	3.8083
47.3	3.808
47.3	3.808
47.3	3.8077
47.4	3.808
47.4	3.8077
47.4	3.808
47.5	3.808
47.5	3.8083
47.5	3.8077
47.5	3.8077
47.6	3.808
47.6	3.8083
47.6	3.808
47.6	3.8086
47.7	3.8083
47.7	3.8086
47.7	3.808
47.7	3.8086
47.8	3.8083
47.8	3.8086
47.8	3.8083
47.9	3.8086
47.9	3.8086
47.9	3.8086
47.9	3.8086
48	3.8086
48	3.8086
48	3.8086
48	3.8086
48.1	3.8086
48.1	3.8086
48.1	3.8086
48.2	3.8086
48.2	3.8089
48.2	3.8089
48.2	3.8089
48.3	3.8089
48.3	3.8086
48.3	3.8086
48.3	3.8089
48.4	3.8092
48.4	3.8089
48.4	3.8095
48.4	3.8089
48.5	3.8095
48.5	3.8089
48.5	3.8092
48.6	3.8092
48.6	3.8095
48.6	3.8095
48.6	3.8092
48.7	3.8089
48.7	3.8095
48.7	3.8092
48.7	3.8095
48.8	3.8095
48.8	3.8095
48.8	3.8095
48.8	3.8095
48.9	3.8095
48.9	3.8095
48.9	3.8098
49	3.8095
49	3.8101
49	3.8098
49	3.8095
49.1	3.8098
49.1	3.8095
49.1	3.8095
49.1	3.8098
49.2	3.8098
49.2	3.8101
49.2	3.8095
49.3	3.8095
49.3	3.8098
49.3	3.8098
49.3	3.8095
49.4	3.8095
49.4	3.8098
49.4	3.8101
49.4	3.8098
49.5	3.8098
49.5	3.8101
49.5	3.8101
49.5	3.8105
49.6	3.8098
49.6	3.8101
49.6	3.8101
49.7	3.8098
49.7	3.8098
49.7	3.8105
49.7	3.8095
49.8	3.8101
49.8	3.8105
49.8	3.8105
49.8	3.8101
49.9	3.8105
49.9	3.8101
49.9	3.8105
50	3.8101
50	3.8105
50	3.8105
50	3.8108
50.1	3.8105
50.1	3.8105
50.1	3.8108
50.1	3.8111
50.2	3.8108
50.2	3.8111
50.2	3.8108
50.2	3.8111
50.3	3.8114
50.3	3.8111
50.3	3.8111
50.4	3.8111
50.4	3.8114
50.4	3.8114
50.4	3.8114
50.5	3.8114
50.5	3.8114
50.5	3.8114
50.5	3.8114
50.6	3.8114
50.6	3.812
50.6	3.8114
50.7	3.812
50.7	3.8117
50.7	3.8117
50.7	3.812
50.8	3.8117
50.8	3.8123
50.8	3.8123
50.8	3.8123
50.9	3.8123
50.9	3.8123
50.9	3.812
50.9	3.8117
51	3.8123
51	3.8123
51	3.8123
51.1	3.8123
51.1	3.8126
51.1	3.8123
51.1	3.8123
51.2	3.8129
51.2	3.8129
51.2	3.8126
51.2	3.8129
51.3	3.8126
51.3	3.8132
51.3	3.8126
51.3	3.8129
51.4	3.8126
51.4	3.8132
51.4	3.8132
51.5	3.8132
51.5	3.8132
51.5	3.8132
51.5	3.8132
51.6	3.8132
51.6	3.8132
51.6	3.8132
51.6	3.8132
51.7	3.8132
51.7	3.8132
51.7	3.8136
51.8	3.8136
51.8	3.8132
51.8	3.8132
51.8	3.8132
51.9	3.8136
51.9	3.8136
51.9	3.8136
51.9	3.8132
52	3.8132
52	3.8132
52	3.8132
52	3.8136
52.1	3.8132
52.1	3.8139
52.1	3.8136
52.2	3.8132
52.2	3.8136
52.2	3.8136
52.2	3.8136
52.3	3.8132
52.3	3.8136
52.3	3.8132
52.3	3.8132
52.4	3.8136
52.4	3.8132
52.4	3.8139
52.4	3.8132
52.5	3.8132
52.5	3.8136
52.5	3.8139
52.6	3.8132
52.6	3.8136
52.6	3.8139
52.6	3.8136
52.7	3.8142
52.7	3.8142
52.7	3.8139
52.7	3.8142
52.8	3.8142
52.8	3.8136
52.8	3.8142
52.9	3.8142
52.9	3.8142
52.9	3.8145
52.9	3.8142
53	3.8142
53	3.8142
53	3.8142
53	3.8142
53.1	3.8142
53.1	3.8142
53.1	3.8142
53.1	3.8142
53.2	3.8142
53.2	3.8142
53.2	3.8145
53.3	3.8145
53.3	3.8148
53.3	3.8151
53.3	3.8148
53.4	3.8145
53.4	3.8142
53.4	3.8142
53.4	3.8151
53.5	3.8145
53.5	3.8151
53.5	3.8151
53.6	3.8151
53.6	3.8151
53.6	3.8151
53.6	3.8151
[truncated: 8,207 more rows]

## Sheet: Fig. 5b
1st		2nd
Specific capacity (mAh g-1)	Voltage (V)	Specific capacity (mAh g-1)	Voltage (V)
0	2.1044	0	2.58
0	2.1044	0	3.5193
0.1	3.1765	0.1	3.5327
0.1	3.8892	0.1	3.5423
0.2	3.8799	0.2	3.5476
0.2	3.8427	0.2	3.5531
0.2	3.8191	0.2	3.5547
0.3	3.8086	0.3	3.5587
0.3	3.8008	0.3	3.5612
0.4	3.7959	0.4	3.5643
0.4	3.7931	0.4	3.5652
0.5	3.7903	0.5	3.5683
0.5	3.7888	0.5	3.5686
0.5	3.7875	0.5	3.5708
0.6	3.7857	0.6	3.5733
0.6	3.7847	0.6	3.5736
0.7	3.7841	0.7	3.5751
0.7	3.7838	0.7	3.5755
0.7	3.7822	0.7	3.5779
0.8	3.7816	0.8	3.5789
0.8	3.7816	0.8	3.5792
0.9	3.7819	0.9	3.5804
0.9	3.7813	0.9	3.582
0.9	3.7819	0.9	3.5829
1	3.7816	1	3.5835
1	3.7819	1	3.5841
1.1	3.7819	1.1	3.5848
1.1	3.7816	1.1	3.586
1.2	3.7822	1.1	3.5875
1.2	3.7826	1.2	3.5885
1.2	3.7835	1.2	3.5891
1.3	3.7826	1.3	3.5894
1.3	3.7835	1.3	3.5897
1.4	3.7841	1.3	3.59
1.4	3.7844	1.4	3.5903
1.4	3.7847	1.4	3.5922
1.5	3.785	1.5	3.5938
1.5	3.7847	1.5	3.5944
1.6	3.785	1.6	3.5947
1.6	3.7853	1.6	3.5947
1.6	3.7863	1.6	3.5956
1.7	3.7869	1.7	3.5959
1.7	3.7878	1.7	3.5969
1.8	3.7884	1.8	3.5981
1.8	3.7884	1.8	3.599
1.9	3.7891	1.8	3.5993
1.9	3.7891	1.9	3.5996
1.9	3.79	1.9	3.5993
2	3.7906	2	3.5993
2	3.7906	2	3.6003
2.1	3.7912	2	3.6012
2.1	3.7922	2.1	3.6024
2.1	3.7931	2.1	3.6031
2.2	3.7937	2.2	3.6031
2.2	3.7943	2.2	3.6037
2.3	3.7946	2.2	3.604
2.3	3.7956	2.3	3.6046
2.3	3.7946	2.3	3.6052
2.4	3.7959	2.4	3.6055
2.4	3.7959	2.4	3.6052
2.5	3.7959	2.5	3.6055
2.5	3.7965	2.5	3.6065
2.6	3.7974	2.5	3.6068
2.6	3.7977	2.6	3.6071
2.6	3.799	2.6	3.6074
2.7	3.7996	2.7	3.6074
2.7	3.8002	2.7	3.6086
2.8	3.8002	2.7	3.6083
2.8	3.8021	2.8	3.6093
2.8	3.8015	2.8	3.6093
2.9	3.8021	2.9	3.6096
2.9	3.8021	2.9	3.6096
3	3.8027	2.9	3.6102
3	3.803	3	3.6105
3	3.8033	3	3.6108
3.1	3.8036	3.1	3.6114
3.1	3.8043	3.1	3.6127
3.2	3.8046	3.1	3.6127
3.2	3.8058	3.2	3.6133
3.3	3.8064	3.2	3.6139
3.3	3.8067	3.3	3.6145
3.3	3.8067	3.3	3.6148
3.4	3.8067	3.4	3.6145
3.4	3.8077	3.4	3.6155
3.5	3.808	3.4	3.6155
3.5	3.8086	3.5	3.6151
3.5	3.8086	3.5	3.6151
3.6	3.8086	3.6	3.6155
3.6	3.8086	3.6	3.6161
3.7	3.8089	3.6	3.6161
3.7	3.8092	3.7	3.6161
3.7	3.8095	3.7	3.6167
3.8	3.8095	3.8	3.6173
3.8	3.8101	3.8	3.6176
3.9	3.8101	3.8	3.6182
3.9	3.8105	3.9	3.6182
4	3.8108	3.9	3.6189
4	3.8114	4	3.6198
4	3.8114	4	3.6201
4.1	3.8123	4	3.6204
4.1	3.8126	4.1	3.6207
4.2	3.8123	4.1	3.6207
4.2	3.8129	4.2	3.6207
4.2	3.8126	4.2	3.6217
4.3	3.8129	4.3	3.622
4.3	3.8132	4.3	3.6226
4.4	3.8132	4.3	3.6229
4.4	3.8132	4.4	3.6235
4.4	3.8132	4.4	3.6241
4.5	3.8132	4.5	3.6238
4.5	3.8136	4.5	3.6244
4.6	3.8132	4.5	3.6244
4.6	3.8132	4.6	3.6244
4.6	3.8132	4.6	3.6244
4.7	3.8136	4.7	3.6248
4.7	3.8136	4.7	3.6244
4.8	3.8142	4.7	3.6251
4.8	3.8132	4.8	3.6244
4.9	3.8139	4.8	3.6248
4.9	3.8139	4.9	3.6254
4.9	3.8136	4.9	3.6257
5	3.8139	4.9	3.6263
5	3.8136	5	3.6263
5.1	3.8136	5	3.6269
5.1	3.8139	5.1	3.6272
5.1	3.8136	5.1	3.6279
5.2	3.8142	5.2	3.6285
5.2	3.8139	5.2	3.6291
5.3	3.8142	5.2	3.6294
5.3	3.8139	5.3	3.6297
5.3	3.8145	5.3	3.63
5.4	3.8142	5.4	3.63
5.4	3.8142	5.4	3.63
5.5	3.8142	5.4	3.63
5.5	3.8142	5.5	3.63
5.6	3.8142	5.5	3.6303
5.6	3.8145	5.6	3.631
5.6	3.8145	5.6	3.631
5.7	3.8142	5.6	3.6319
5.7	3.8148	5.7	3.6322
5.8	3.8148	5.7	3.6319
5.8	3.8142	5.8	3.6334
5.8	3.8139	5.8	3.6341
5.9	3.8142	5.8	3.6341
5.9	3.8142	5.9	3.6337
6	3.8142	5.9	3.6341
6	3.8145	6	3.6347
6	3.8139	6	3.6347
6.1	3.8142	6.1	3.6347
6.1	3.8142	6.1	3.6353
6.2	3.8142	6.1	3.6353
6.2	3.8151	6.2	3.6359
6.3	3.8142	6.2	3.6359
6.3	3.8142	6.3	3.6365
6.3	3.8139	6.3	3.6365
6.4	3.8142	6.3	3.6365
6.4	3.8145	6.4	3.6375
6.5	3.8145	6.4	3.6375
6.5	3.8145	6.5	3.6375
6.5	3.8145	6.5	3.6381
6.6	3.8145	6.5	3.6384
6.6	3.8145	6.6	3.6387
6.7	3.8151	6.6	3.6396
6.7	3.8145	6.7	3.6403
6.7	3.8142	6.7	3.6406
6.8	3.8142	6.7	3.6409
6.8	3.8132	6.8	3.6412
6.9	3.8142	6.8	3.6412
6.9	3.8142	6.9	3.6412
7	3.8145	6.9	3.6412
7	3.8142	7	3.6412
7	3.8145	7	3.6412
7.1	3.8142	7	3.6412
7.1	3.8145	7.1	3.6418
7.2	3.8142	7.1	3.6421
7.2	3.8139	7.2	3.6418
7.2	3.8136	7.2	3.6418
7.3	3.8139	7.2	3.6421
7.3	3.8139	7.3	3.6421
7.4	3.8142	7.3	3.6424
7.4	3.8136	7.4	3.6424
7.4	3.8142	7.4	3.6427
7.5	3.8145	7.4	3.643
7.5	3.8142	7.5	3.643
7.6	3.8139	7.5	3.6437
7.6	3.8142	7.6	3.644
7.7	3.8139	7.6	3.6446
7.7	3.8139	7.6	3.6449
7.7	3.8136	7.7	3.6452
7.8	3.8136	7.7	3.6455
7.8	3.8136	7.8	3.6455
7.9	3.8142	7.8	3.6458
7.9	3.8136	7.9	3.6461
7.9	3.8142	7.9	3.6465
8	3.8136	7.9	3.6465
8	3.8139	8	3.6474
8.1	3.8132	8	3.6477
8.1	3.8139	8.1	3.6477
8.1	3.8132	8.1	3.6483
8.2	3.8139	8.1	3.648
8.2	3.8139	8.2	3.6483
8.3	3.8136	8.2	3.6486
8.3	3.8139	8.3	3.6496
8.4	3.8139	8.3	3.6496
8.4	3.8142	8.3	3.6499
8.4	3.8139	8.4	3.6496
8.5	3.8136	8.4	3.6496
8.5	3.8136	8.5	3.6499
8.6	3.8132	8.5	3.6499
8.6	3.8132	8.5	3.6499
8.6	3.8132	8.6	3.6505
8.7	3.8139	8.6	3.6505
8.7	3.8136	8.7	3.6505
8.8	3.8136	8.7	3.6505
8.8	3.8132	8.8	3.6505
8.8	3.8132	8.8	3.6511
8.9	3.8136	8.8	3.6514
8.9	3.8132	8.9	3.6517
9	3.8132	8.9	3.6523
9	3.8132	9	3.6523
9	3.8136	9	3.6527
9.1	3.8132	9	3.6533
9.1	3.8132	9.1	3.6542
9.2	3.8132	9.1	3.6545
9.2	3.8132	9.2	3.6542
9.3	3.8132	9.2	3.6551
9.3	3.8132	9.2	3.6551
9.3	3.8132	9.3	3.6551
9.4	3.8132	9.3	3.6551
9.4	3.8132	9.4	3.6551
9.5	3.8136	9.4	3.6561
9.5	3.8132	9.4	3.6561
9.5	3.8136	9.5	3.6561
9.6	3.8136	9.5	3.6561
9.6	3.8132	9.6	3.6561
9.7	3.8139	9.6	3.6567
9.7	3.8136	9.6	3.657
9.7	3.8136	9.7	3.657
9.8	3.8132	9.7	3.6573
9.8	3.8132	9.8	3.6576
9.9	3.8132	9.8	3.6579
9.9	3.8132	9.9	3.6576
10	3.8132	9.9	3.6589
10	3.8132	9.9	3.6592
10	3.8132	10	3.6598
10.1	3.8132	10	3.6598
10.1	3.8132	10.1	3.6598
10.2	3.8136	10.1	3.6598
10.2	3.8132	10.1	3.6607
10.2	3.8132	10.2	3.6598
10.3	3.8132	10.2	3.6604
10.3	3.8132	10.3	3.661
10.4	3.8132	10.3	3.6613
10.4	3.8132	10.3	3.6616
10.4	3.8132	10.4	3.6613
10.5	3.8132	10.4	3.6616
10.5	3.8132	10.5	3.6616
10.6	3.8132	10.5	3.662
10.6	3.8129	10.5	3.6626
10.7	3.8132	10.6	3.6629
10.7	3.8126	10.6	3.6632
10.7	3.8123	10.7	3.6635
10.8	3.8126	10.7	3.6644
10.8	3.8126	10.8	3.6647
10.9	3.8129	10.8	3.6654
10.9	3.8126	10.8	3.6654
10.9	3.8129	10.9	3.6654
11	3.8129	10.9	3.6654
11	3.8129	11	3.6654
11.1	3.8123	11	3.6654
11.1	3.8123	11	3.6654
11.1	3.8123	11.1	3.6657
11.2	3.8123	11.1	3.6654
11.2	3.8123	11.2	3.666
11.3	3.8123	11.2	3.666
11.3	3.8123	11.2	3.666
11.4	3.8126	11.3	3.6666
11.4	3.8123	11.3	3.6666
11.4	3.812	11.4	3.6669
11.5	3.8117	11.4	3.6669
11.5	3.8114	11.4	3.6675
11.6	3.8114	11.5	3.6675
11.6	3.8114	11.5	3.6678
11.6	3.8117	11.6	3.6691
11.7	3.8117	11.6	3.6685
11.7	3.812	11.7	3.6682
11.8	3.8114	11.7	3.6691
11.8	3.8114	11.7	3.6694
11.8	3.8114	11.8	3.67
11.9	3.8114	11.8	3.6706
11.9	3.8114	11.9	3.6709
12	3.8114	11.9	3.6709
12	3.8114	11.9	3.6709
12	3.8111	12	3.6709
12.1	3.8111	12	3.6713
12.1	3.8114	12.1	3.6709
12.2	3.8111	12.1	3.6709
12.2	3.8114	12.1	3.6713
12.3	3.8108	12.2	3.6719
12.3	3.8108	12.2	3.6719
12.3	3.8108	12.3	3.6728
12.4	3.8101	12.3	3.6728
12.4	3.8101	12.3	3.6728
12.5	3.8105	12.4	3.6734
12.5	3.8105	12.4	3.6737
12.5	3.8105	12.5	3.6737
12.6	3.8105	12.5	3.6744
12.6	3.8105	12.6	3.6744
12.7	3.8105	12.6	3.6744
12.7	3.8105	12.6	3.6747
12.7	3.8105	12.7	3.6753
12.8	3.8101	12.7	3.6747
12.8	3.8095	12.8	3.675
12.9	3.8098	12.8	3.6747
12.9	3.8105	12.8	3.6747
13	3.8101	12.9	3.6753
13	3.8101	12.9	3.6756
13	3.8098	13	3.675
13.1	3.8101	13	3.6753
13.1	3.8101	13	3.6756
13.2	3.8105	13.1	3.6762
13.2	3.8101	13.1	3.6765
13.2	3.8101	13.2	3.6765
13.3	3.8101	13.2	3.6765
13.3	3.8095	13.2	3.6765
13.4	3.8101	13.3	3.6765
13.4	3.8098	13.3	3.6765
13.4	3.8101	13.4	3.6765
13.5	3.8105	13.4	3.6765
13.5	3.8101	13.5	3.6775
13.6	3.8095	13.5	3.6778
13.6	3.8101	13.5	3.6784
13.7	3.8095	13.6	3.6787
13.7	3.8101	13.6	3.6793
13.7	3.8095	13.7	3.6799
13.8	3.8095	13.7	3.6806
13.8	3.8095	13.7	3.6802
13.9	3.8095	13.8	3.6806
13.9	3.8098	13.8	3.6806
13.9	3.8098	13.9	3.6806
14	3.8098	13.9	3.6809
14	3.8092	13.9	3.6809
14.1	3.8095	14	3.6812
14.1	3.8095	14	3.6812
14.1	3.8095	14.1	3.6812
14.2	3.8092	14.1	3.6812
14.2	3.8095	14.1	3.6812
14.3	3.8095	14.2	3.6812
14.3	3.8095	14.2	3.6818
14.4	3.8095	14.3	3.6821
14.4	3.8092	14.3	3.6821
14.4	3.8092	14.3	3.6824
14.5	3.8095	14.4	3.6821
14.5	3.8092	14.4	3.683
14.6	3.8092	14.5	3.683
14.6	3.8092	14.5	3.6837
14.6	3.8095	14.6	3.6843
14.7	3.8089	14.6	3.684
14.7	3.8092	14.6	3.6849
14.8	3.8089	14.7	3.6846
14.8	3.8086	14.7	3.6849
14.8	3.8095	14.8	3.6849
14.9	3.8089	14.8	3.6849
14.9	3.8086	14.8	3.6849
15	3.8086	14.9	3.6849
15	3.8089	14.9	3.6855
15	3.8086	15	3.6858
15.1	3.8089	15	3.6858
15.1	3.8089	15	3.6858
15.2	3.8089	15.1	3.6858
15.2	3.8089	15.1	3.6861
15.3	3.8086	15.2	3.6861
15.3	3.8086	15.2	3.6868
15.3	3.8089	15.2	3.6871
15.4	3.8086	15.3	3.6877
15.4	3.8086	15.3	3.6883
15.5	3.8086	15.4	3.6877
15.5	3.8086	15.4	3.6886
15.5	3.8089	15.5	3.6886
15.6	3.8092	15.5	3.6886
15.6	3.8086	15.5	3.6892
15.7	3.8086	15.6	3.6895
15.7	3.8086	15.6	3.6895
15.7	3.8086	15.7	3.6899
15.8	3.8086	15.7	3.6899
15.8	3.8086	15.7	3.6905
15.9	3.8086	15.8	3.6902
15.9	3.8086	15.8	3.6905
16	3.8086	15.9	3.6908
16	3.8086	15.9	3.6908
16	3.8086	15.9	3.6905
16.1	3.8086	16	3.6908
16.1	3.8086	16	3.6908
16.2	3.8086	16.1	3.6914
16.2	3.8086	16.1	3.6914
16.2	3.8086	16.1	3.6917
16.3	3.8083	16.2	3.692
16.3	3.8083	16.2	3.692
16.4	3.8083	16.3	3.692
16.4	3.8086	16.3	3.6926
16.4	3.8086	16.4	3.6926
16.5	3.8086	16.4	3.693
16.5	3.8086	16.4	3.6933
16.6	3.8086	16.5	3.6936
16.6	3.808	16.5	3.6939
16.7	3.8086	16.6	3.6939
16.7	3.808	16.6	3.6942
16.7	3.8083	16.6	3.6942
16.8	3.8086	16.7	3.6948
16.8	3.8086	16.7	3.6951
16.9	3.8083	16.8	3.6954
16.9	3.8086	16.8	3.6954
16.9	3.8083	16.8	3.6961
17	3.808	16.9	3.6957
17	3.8083	16.9	3.6961
17.1	3.808	17	3.6961
17.1	3.8083	17	3.6961
17.1	3.808	17	3.6964
17.2	3.808	17.1	3.6961
17.2	3.8077	17.1	3.697
17.3	3.808	17.2	3.6973
17.3	3.8077	17.2	3.6973
17.3	3.808	17.3	3.6979
17.4	3.808	17.3	3.6979
17.4	3.8077	17.3	3.6985
17.5	3.808	17.4	3.6985
17.5	3.8077	17.4	3.6979
17.6	3.8074	17.5	3.6992
17.6	3.8074	17.5	3.6995
17.6	3.8077	17.5	3.6992
17.7	3.8077	17.6	3.6998
17.7	3.8077	17.6	3.7001
17.8	3.8083	17.7	3.7004
17.8	3.8077	17.7	3.7004
17.8	3.807	17.7	3.7004
17.9	3.8077	17.8	3.7001
17.9	3.8074	17.8	3.7004
18	3.807	17.9	3.7004
18	3.807	17.9	3.7007
18	3.8067	17.9	3.7007
18.1	3.8067	18	3.7007
18.1	3.8067	18	3.7013
18.2	3.8067	18.1	3.7013
18.2	3.8077	18.1	3.7013
18.3	3.8077	18.2	3.7016
18.3	3.8074	18.2	3.7016
18.3	3.807	18.2	3.7019
18.4	3.8074	18.3	3.7029
18.4	3.8067	18.3	3.7029
18.5	3.8067	18.4	3.7026
18.5	3.8067	18.4	3.7032
18.5	3.8067	18.4	3.7026
18.6	3.807	18.5	3.7032
18.6	3.8067	18.5	3.7032
18.7	3.807	18.6	3.7029
18.7	3.807	18.6	3.7029
18.7	3.807	18.6	3.7035
18.8	3.807	18.7	3.7038
18.8	3.807	18.7	3.7044
18.9	3.8067	18.8	3.7044
18.9	3.8067	18.8	3.7044
19	3.8067	18.8	3.7047
19	3.8067	18.9	3.7047
19	3.8067	18.9	3.7044
19.1	3.8067	19	3.7044
19.1	3.8067	19	3.705
19.2	3.8067	19.1	3.7047
19.2	3.8067	19.1	3.705
19.2	3.8067	19.1	3.7054
19.3	3.8067	19.2	3.7054
19.3	3.8067	19.2	3.7054
19.4	3.8067	19.3	3.7063
19.4	3.8067	19.3	3.7063
19.4	3.8067	19.3	3.7063
19.5	3.8067	19.4	3.7066
19.5	3.8067	19.4	3.7072
19.6	3.8067	19.5	3.7066
19.6	3.807	19.5	3.7063
19.7	3.8067	19.5	3.7072
19.7	3.8067	19.6	3.7072
19.7	3.8067	19.6	3.7075
19.8	3.8067	19.7	3.7078
19.8	3.8067	19.7	3.7075
19.9	3.8067	19.7	3.7081
19.9	3.8064	19.8	3.7081
19.9	3.8067	19.8	3.7081
20	3.8067	19.9	3.7085
20	3.8067	19.9	3.7091
20.1	3.8064	19.9	3.7085
20.1	3.8064	20	3.7085
20.1	3.8061	20	3.7085
20.2	3.8061	20.1	3.7097
20.2	3.8064	20.1	3.7103
20.3	3.8064	20.2	3.71
20.3	3.8061	20.2	3.71
20.3	3.8064	20.2	3.7103
20.4	3.8067	20.3	3.7106
20.4	3.8064	20.3	3.7109
20.5	3.8058	20.4	3.7106
20.5	3.8058	20.4	3.7112
20.6	3.8064	20.4	3.7112
20.6	3.8058	20.5	3.7109
20.6	3.8058	20.5	3.7116
20.7	3.8055	20.6	3.7116
20.7	3.8058	20.6	3.7119
20.8	3.8061	20.6	3.7122
20.8	3.8055	20.7	3.7119
20.8	3.8058	20.7	3.7122
20.9	3.8064	20.8	3.7128
20.9	3.8058	20.8	3.7128
21	3.8055	20.8	3.7128
21	3.8055	20.9	3.7128
21	3.8058	20.9	3.7131
21.1	3.8055	21	3.7137
21.1	3.8058	21	3.7137
21.2	3.8064	21.1	3.714
21.2	3.8064	21.1	3.7147
21.3	3.8055	21.1	3.7143
21.3	3.8055	21.2	3.7153
21.3	3.8058	21.2	3.7153
21.4	3.8055	21.3	3.7156
21.4	3.8049	21.3	3.7156
21.5	3.8049	21.3	3.7162
21.5	3.8055	21.4	3.7162
21.5	3.8052	21.4	3.7165
21.6	3.8049	21.5	3.7165
21.6	3.8055	21.5	3.7165
21.7	3.8058	21.5	3.7165
21.7	3.8055	21.6	3.7165
21.7	3.8052	21.6	3.7168
21.8	3.8055	21.7	3.7168
21.8	3.8043	21.7	3.7174
21.9	3.8046	21.7	3.7174
21.9	3.8046	21.8	3.7174
21.9	3.8043	21.8	3.7178
22	3.8039	21.9	3.7181
22	3.8043	21.9	3.7178
22.1	3.8043	22	3.7184
22.1	3.8049	22	3.7184
22.2	3.8043	22	3.7178
22.2	3.8046	22.1	3.7187
22.2	3.8049	22.1	3.7187
22.3	3.8043	22.2	3.7193
22.3	3.8049	22.2	3.7193
22.4	3.8043	22.2	3.7202
22.4	3.8043	22.3	3.7202
22.4	3.8049	22.3	3.7205
22.5	3.8046	22.4	3.7202
22.5	3.8052	22.4	3.7205
22.6	3.8052	22.4	3.7212
22.6	3.8049	22.5	3.7205
22.6	3.8046	22.5	3.7212
22.7	3.8039	22.6	3.7209
22.7	3.8046	22.6	3.7221
22.8	3.8046	22.6	3.7221
22.8	3.8049	22.7	3.7221
22.9	3.8049	22.7	3.7221
22.9	3.8043	22.8	3.7221
22.9	3.8049	22.8	3.7221
23	3.8049	22.9	3.7224
23	3.8046	22.9	3.7224
23.1	3.8043	22.9	3.7227
23.1	3.8046	23	3.723
23.1	3.8046	23	3.7224
23.2	3.8043	23.1	3.723
23.2	3.8043	23.1	3.723
23.3	3.8046	23.1	3.723
23.3	3.8039	23.2	3.723
23.3	3.8046	23.2	3.723
23.4	3.8046	23.3	3.7236
23.4	3.8046	23.3	3.724
23.5	3.8043	23.3	3.724
23.5	3.8039	23.4	3.7246
23.6	3.8046	23.4	3.7246
23.6	3.8043	23.5	3.7255
23.6	3.8039	23.5	3.7258
23.7	3.8049	23.5	3.7258
23.7	3.8043	23.6	3.7261
23.8	3.8039	23.6	3.7258
23.8	3.8043	23.7	3.7264
23.8	3.8039	23.7	3.7267
23.9	3.8039	23.7	3.7267
23.9	3.8039	23.8	3.7267
24	3.8043	23.8	3.7267
24	3.8043	23.9	3.7267
24	3.8043	23.9	3.7271
24.1	3.8039	24	3.7267
24.1	3.8036	24	3.7274
24.2	3.8043	24	3.7274
24.2	3.803	24.1	3.7274
24.2	3.8039	24.1	3.728
24.3	3.8043	24.2	3.7283
24.3	3.8043	24.2	3.7286
24.4	3.8039	24.2	3.7286
24.4	3.8036	24.3	3.7292
24.5	3.8036	24.3	3.7289
24.5	3.8033	24.4	3.7295
24.5	3.803	24.4	3.7295
24.6	3.8036	24.4	3.7298
24.6	3.8036	24.5	3.7295
24.7	3.8036	24.5	3.7298
24.7	3.8033	24.6	3.7298
24.7	3.8033	24.6	3.7302
24.8	3.8036	24.6	3.7302
24.8	3.8036	24.7	3.7305
24.9	3.8039	24.7	3.7302
24.9	3.8039	24.8	3.7305
24.9	3.8033	24.8	3.7305
25	3.8039	24.9	3.7302
25	3.8036	24.9	3.7305
25.1	3.8039	24.9	3.7305
25.1	3.8036	25	3.7305
25.2	3.8039	25	3.7314
25.2	3.8036	25.1	3.7314
25.2	3.8036	25.1	3.7314
25.3	3.8033	25.1	3.7314
25.3	3.8033	25.2	3.732
25.4	3.803	25.2	3.7323
25.4	3.803	25.3	3.7323
25.4	3.8036	25.3	3.7323
25.5	3.8036	25.3	3.7329
25.5	3.8036	25.4	3.7326
25.6	3.8033	25.4	3.7326
25.6	3.8039	25.5	3.7333
25.6	3.8036	25.5	3.7333
25.7	3.8033	25.5	3.7333
25.7	3.8036	25.6	3.7333
25.8	3.8033	25.6	3.7333
25.8	3.803	25.7	3.7336
25.9	3.803	25.7	3.7333
25.9	3.803	25.8	3.7339
25.9	3.803	25.8	3.7342
26	3.803	25.8	3.7342
26	3.8033	25.9	3.7336
26.1	3.803	25.9	3.7339
26.1	3.8036	26	3.7342
26.1	3.8033	26	3.7342
26.2	3.803	26	3.7342
26.2	3.8033	26.1	3.7342
26.3	3.803	26.1	3.7345
26.3	3.803	26.2	3.7354
26.3	3.8036	26.2	3.7354
26.4	3.8033	26.2	3.736
26.4	3.803	26.3	3.736
26.5	3.8033	26.3	3.7364
26.5	3.8036	26.4	3.7364
26.6	3.803	26.4	3.7367
26.6	3.803	26.4	3.737
26.6	3.803	26.5	3.737
26.7	3.803	26.5	3.737
26.7	3.803	26.6	3.7373
26.8	3.803	26.6	3.7373
26.8	3.8033	26.7	3.7376
26.8	3.8033	26.7	3.7376
26.9	3.803	26.7	3.7379
26.9	3.803	26.8	3.7379
27	3.8033	26.8	3.7379
27	3.803	26.9	3.7379
27	3.803	26.9	3.7388
27.1	3.803	26.9	3.7388
27.1	3.803	27	3.7391
27.2	3.803	27	3.7391
27.2	3.803	27.1	3.7398
27.2	3.803	27.1	3.7395
27.3	3.803	27.1	3.7395
27.3	3.803	27.2	3.7404
27.4	3.8033	27.2	3.7404
27.4	3.803	27.3	3.7398
27.5	3.803	27.3	3.7404
27.5	3.803	27.3	3.7407
27.5	3.803	27.4	3.7404
27.6	3.803	27.4	3.7407
27.6	3.803	27.5	3.7413
27.7	3.803	27.5	3.741
27.7	3.803	27.6	3.7413
27.7	3.803	27.6	3.7416
27.8	3.803	27.6	3.7416
27.8	3.803	27.7	3.7416
27.9	3.803	27.7	3.7416
27.9	3.803	27.8	3.7416
27.9	3.803	27.8	3.7419
28	3.803	27.8	3.7416
28	3.803	27.9	3.7426
28.1	3.803	27.9	3.7426
28.1	3.803	28	3.7426
28.2	3.803	28	3.7426
28.2	3.803	28	3.7426
28.2	3.803	28.1	3.7426
28.3	3.803	28.1	3.7426
28.3	3.803	28.2	3.7426
28.4	3.803	28.2	3.7426
28.4	3.8027	28.2	3.7426
28.4	3.803	28.3	3.7426
28.5	3.8027	28.3	3.7429
28.5	3.803	28.4	3.7429
28.6	3.803	28.4	3.7429
28.6	3.803	28.5	3.7429
28.6	3.803	28.5	3.7426
28.7	3.803	28.5	3.7426
28.7	3.803	28.6	3.7429
28.8	3.803	28.6	3.7435
28.8	3.803	28.7	3.7435
28.8	3.803	28.7	3.7441
28.9	3.803	28.7	3.7438
28.9	3.803	28.8	3.7441
29	3.803	28.8	3.745
29	3.803	28.9	3.7453
29.1	3.803	28.9	3.7453
29.1	3.803	28.9	3.745
29.1	3.803	29	3.746
29.2	3.803	29	3.7453
29.2	3.803	29.1	3.7463
29.3	3.8027	29.1	3.7466
29.3	3.803	29.1	3.7463
29.3	3.803	29.2	3.7463
29.4	3.803	29.2	3.7472
29.4	3.803	29.3	3.7469
29.5	3.803	29.3	3.7472
29.5	3.803	29.3	3.7472
29.5	3.8027	29.4	3.7472
29.6	3.803	29.4	3.7475
29.6	3.8027	29.5	3.7472
29.7	3.803	29.5	3.7475
29.7	3.8027	29.6	3.7472
29.8	3.8027	29.6	3.7481
29.8	3.8027	29.6	3.7484
29.8	3.8027	29.7	3.7481
29.9	3.803	29.7	3.7491
29.9	3.8024	29.8	3.7488
30	3.8027	29.8	3.7488
30	3.803	29.8	3.7491
30	3.803	29.9	3.7494
30.1	3.8027	29.9	3.7494
30.1	3.8024	30	3.7494
30.2	3.8024	30	3.7497
30.2	3.803	30	3.75
30.2	3.803	30.1	3.7503
30.3	3.8027	30.1	3.75
30.3	3.803	30.2	3.7503
30.4	3.803	30.2	3.7503
30.4	3.803	30.2	3.7503
30.5	3.803	30.3	3.7506
30.5	3.8024	30.3	3.7506
30.5	3.8021	30.4	3.7509
30.6	3.8027	30.4	3.7506
30.6	3.8024	30.5	3.7509
30.7	3.803	30.5	3.7516
30.7	3.803	30.5	3.7516
30.7	3.8021	30.6	3.7512
30.8	3.8024	30.6	3.7519
30.8	3.803	30.7	3.7519
30.9	3.8027	30.7	3.7516
30.9	3.8021	30.7	3.7519
30.9	3.8027	30.8	3.7522
31	3.8024	30.8	3.7522
31	3.8024	30.9	3.7519
31.1	3.8027	30.9	3.7522
31.1	3.8027	30.9	3.7525
31.2	3.8024	31	3.7528
31.2	3.8027	31	3.7534
31.2	3.8027	31.1	3.7531
31.3	3.8024	31.1	3.7531
31.3	3.8024	31.1	3.7537
31.4	3.8027	31.2	3.7537
31.4	3.8021	31.2	3.7537
31.4	3.8024	31.3	3.7537
31.5	3.8024	31.3	3.7537
31.5	3.8024	31.4	3.7543
31.6	3.8027	31.4	3.754
31.6	3.8027	31.4	3.7547
31.6	3.8024	31.5	3.7547
31.7	3.8024	31.5	3.7547
31.7	3.8027	31.6	3.7547
31.8	3.8024	31.6	3.7547
31.8	3.8021	31.6	3.7553
31.8	3.8027	31.7	3.7556
31.9	3.8024	31.7	3.7565
31.9	3.8027	31.8	3.7565
32	3.8021	31.8	3.7565
32	3.8027	31.8	3.7565
32.1	3.8027	31.9	3.7565
32.1	3.8027	31.9	3.7565
32.1	3.803	32	3.7568
32.2	3.8021	32	3.7568
32.2	3.8021	32	3.7568
32.3	3.8021	32.1	3.7568
32.3	3.8024	32.1	3.7574
32.3	3.8021	32.2	3.7574
32.4	3.8024	32.2	3.7574
32.4	3.8024	32.2	3.7581
32.5	3.8024	32.3	3.7581
32.5	3.8024	32.3	3.7581
32.5	3.8021	32.4	3.7581
32.6	3.8024	32.4	3.7581
32.6	3.8021	32.5	3.7584
32.7	3.8021	32.5	3.7584
32.7	3.8021	32.5	3.7584
32.8	3.8024	32.6	3.7584
32.8	3.8021	32.6	3.7584
32.8	3.8024	32.7	3.7584
32.9	3.8024	32.7	3.7584
32.9	3.8024	32.7	3.7587
33	3.8024	32.8	3.7587
33	3.8024	32.8	3.7587
33	3.8021	32.9	3.759
33.1	3.8021	32.9	3.7587
33.1	3.8021	32.9	3.759
33.2	3.8027	33	3.759
33.2	3.8024	33	3.7596
33.2	3.8021	33.1	3.7593
33.3	3.8027	33.1	3.7602
33.3	3.8024	33.1	3.7602
33.4	3.8024	33.2	3.7602
33.4	3.8027	33.2	3.7596
33.5	3.8021	33.3	3.7602
33.5	3.8021	33.3	3.7605
33.5	3.8024	33.4	3.7605
33.6	3.8021	33.4	3.7605
33.6	3.8021	33.4	3.7612
33.7	3.8021	33.5	3.7609
33.7	3.8021	33.5	3.7612
33.7	3.8021	33.6	3.7618
33.8	3.8021	33.6	3.7618
33.8	3.8027	33.6	3.7618
33.9	3.8021	33.7	3.7621
33.9	3.8027	33.7	3.7624
33.9	3.8021	33.8	3.7621
34	3.8021	33.8	3.7627
34	3.8027	33.8	3.763
34.1	3.8021	33.9	3.763
34.1	3.8021	33.9	3.7627
34.1	3.8021	34	3.763
34.2	3.8027	34	3.763
34.2	3.8021	34	3.763
34.3	3.8021	34.1	3.7633
34.3	3.8027	34.1	3.7633
34.4	3.8021	34.2	3.7636
34.4	3.8024	34.2	3.7636
34.4	3.8021	34.3	3.7636
34.5	3.8024	34.3	3.7636
34.5	3.8021	34.3	3.7636
34.6	3.8021	34.4	3.764
34.6	3.8024	34.4	3.7636
34.6	3.8024	34.5	3.764
34.7	3.8021	34.5	3.764
34.7	3.8024	34.5	3.764
34.8	3.8024	34.6	3.764
34.8	3.8021	34.6	3.7646
34.8	3.8021	34.7	3.764
34.9	3.8021	34.7	3.7643
34.9	3.8021	34.7	3.7649
35	3.8024	34.8	3.7649
35	3.8024	34.8	3.7649
35.1	3.8021	34.9	3.7655
35.1	3.8027	34.9	3.7649
35.1	3.8024	34.9	3.7655
35.2	3.8027	35	3.7658
35.2	3.8021	35	3.7649
35.3	3.8021	35.1	3.7655
35.3	3.8021	35.1	3.7655
35.3	3.8021	35.2	3.7655
35.4	3.8024	35.2	3.7655
35.4	3.8027	35.2	3.7655
35.5	3.8024	35.3	3.7658
35.5	3.8024	35.3	3.7658
35.5	3.8024	35.4	3.7661
35.6	3.8021	35.4	3.7664
35.6	3.8027	35.4	3.7661
35.7	3.8021	35.5	3.7664
35.7	3.8021	35.5	3.7664
35.7	3.8021	35.6	3.7667
35.8	3.8024	35.6	3.7667
35.8	3.8027	35.6	3.7667
35.9	3.803	35.7	3.7677
35.9	3.8024	35.7	3.7671
36	3.8021	35.8	3.7674
36	3.8021	35.8	3.7677
36	3.8024	35.8	3.7677
36.1	3.8021	35.9	3.7677
36.1	3.8021	35.9	3.7677
36.2	3.8021	36	3.7677
36.2	3.8021	36	3.7677
36.2	3.8021	36.1	3.7677
36.3	3.8021	36.1	3.768
36.3	3.8021	36.1	3.7677
36.4	3.8024	36.2	3.768
36.4	3.803	36.2	3.7686
36.4	3.803	36.3	3.7686
36.5	3.8027	36.3	3.7686
36.5	3.8021	36.3	3.7686
36.6	3.803	36.4	3.7686
36.6	3.8024	36.4	3.7686
36.7	3.8024	36.5	3.7686
36.7	3.803	36.5	3.7686
36.7	3.8024	36.5	3.7686
36.8	3.8027	36.6	3.7686
36.8	3.8027	36.6	3.7686
36.9	3.8027	36.7	3.7689
36.9	3.8027	36.7	3.7692
36.9	3.8024	36.7	3.7692
37	3.8027	36.8	3.7695
37	3.8021	36.8	3.7695
37.1	3.8027	36.9	3.7695
37.1	3.8024	36.9	3.7698
37.1	3.8024	36.9	3.7698
37.2	3.8027	37	3.7698
37.2	3.8024	37	3.7702
37.3	3.8021	37.1	3.7708
37.3	3.8024	37.1	3.7708
37.4	3.8024	37.2	3.7705
37.4	3.8024	37.2	3.7702
37.4	3.8024	37.2	3.7711
37.5	3.8024	37.3	3.7711
37.5	3.8027	37.3	3.7708
37.6	3.8027	37.4	3.7711
37.6	3.8027	37.4	3.7711
37.6	3.803	37.4	3.7714
37.7	3.8027	37.5	3.7714
37.7	3.8021	37.5	3.7714
37.8	3.8027	37.6	3.7723
37.8	3.8027	37.6	3.7714
37.8	3.8027	37.6	3.7717
37.9	3.803	37.7	3.772
37.9	3.8024	37.7	3.7723
38	3.8027	37.8	3.7723
38	3.803	37.8	3.7723
38	3.8024	37.8	3.7723
38.1	3.803	37.9	3.7723
38.1	3.803	37.9	3.7723
38.2	3.8024	38	3.7726
38.2	3.8027	38	3.7726
38.3	3.803	38.1	3.7726
38.3	3.803	38.1	3.7733
38.3	3.803	38.1	3.7733
38.4	3.803	38.2	3.7733
38.4	3.8024	38.2	3.7733
38.5	3.803	38.3	3.7733
38.5	3.8027	38.3	3.7733
38.5	3.8027	38.3	3.7736
38.6	3.8027	38.4	3.7733
38.6	3.803	38.4	3.7736
38.7	3.803	38.5	3.7736
38.7	3.8024	38.5	3.7736
38.7	3.8024	38.5	3.7742
38.8	3.8024	38.6	3.7736
38.8	3.803	38.6	3.7742
38.9	3.8027	38.7	3.7739
38.9	3.803	38.7	3.7742
39	3.803	38.7	3.7742
39	3.803	38.8	3.7748
39	3.803	38.8	3.7742
39.1	3.803	38.9	3.7751
39.1	3.803	38.9	3.7748
39.2	3.803	39	3.7751
39.2	3.803	39	3.7748
39.2	3.803	39	3.7751
39.3	3.803	39.1	3.7751
39.3	3.803	39.1	3.7751
39.4	3.803	39.2	3.7751
39.4	3.803	39.2	3.7751
39.4	3.803	39.2	3.7751
39.5	3.803	39.3	3.7751
39.5	3.803	39.3	3.7751
39.6	3.803	39.4	3.7751
39.6	3.803	39.4	3.7751
39.6	3.803	39.4	3.7751
39.7	3.8033	39.5	3.7754
39.7	3.803	39.5	3.7754
39.8	3.803	39.6	3.7757
39.8	3.803	39.6	3.776
39.9	3.803	39.6	3.7757
39.9	3.803	39.7	3.7757
39.9	3.803	39.7	3.776
40	3.8024	39.8	3.776
40	3.803	39.8	3.776
40.1	3.8027	39.9	3.776
40.1	3.803	39.9	3.776
40.1	3.803	39.9	3.7764
40.2	3.803	40	3.776
40.2	3.803	40	3.776
40.3	3.803	40.1	3.776
40.3	3.803	40.1	3.776
40.3	3.803	40.1	3.776
40.4	3.803	40.2	3.776
40.4	3.803	40.2	3.7764
40.5	3.803	40.3	3.776
40.5	3.803	40.3	3.776
40.6	3.803	40.3	3.7764
40.6	3.803	40.4	3.7764
40.6	3.803	40.4	3.7767
40.7	3.803	40.5	3.777
40.7	3.803	40.5	3.777
40.8	3.803	40.5	3.777
40.8	3.803	40.6	3.777
40.8	3.803	40.6	3.777
40.9	3.803	40.7	3.777
40.9	3.803	40.7	3.7773
41	3.803	40.8	3.7773
41	3.803	40.8	3.7773
41	3.803	40.8	3.7779
41.1	3.803	40.9	3.7773
41.1	3.803	40.9	3.7779
41.2	3.803	41	3.7779
41.2	3.803	41	3.7779
41.3	3.803	41	3.7779
41.3	3.803	41.1	3.7782
41.3	3.803	41.1	3.7782
41.4	3.803	41.2	3.7782
41.4	3.803	41.2	3.7779
41.5	3.803	41.2	3.7782
41.5	3.803	41.3	3.7782
41.5	3.803	41.3	3.7785
41.6	3.803	41.4	3.7782
41.6	3.8036	41.4	3.7782
41.7	3.803	41.4	3.7785
41.7	3.803	41.5	3.7785
41.7	3.803	41.5	3.7785
41.8	3.803	41.6	3.7785
41.8	3.803	41.6	3.7785
41.9	3.803	41.7	3.7785
41.9	3.803	41.7	3.7788
41.9	3.8039	41.7	3.7785
42	3.8033	41.8	3.7788
42	3.8033	41.8	3.7788
42.1	3.8036	41.9	3.7791
42.1	3.8033	41.9	3.7795
42.2	3.8033	41.9	3.7791
42.2	3.803	42	3.7795
42.2	3.803	42	3.7788
42.3	3.8033	42.1	3.7798
42.3	3.803	42.1	3.7791
42.4	3.8033	42.1	3.7798
42.4	3.8033	42.2	3.7798
42.4	3.8033	42.2	3.7804
42.5	3.8033	42.3	3.7798
42.5	3.8036	42.3	3.7798
42.6	3.8033	42.3	3.7801
42.6	3.8033	42.4	3.7804
42.6	3.8036	42.4	3.7807
42.7	3.8033	42.5	3.7804
42.7	3.8033	42.5	3.7807
42.8	3.803	42.6	3.7807
42.8	3.8036	42.6	3.7807
42.9	3.8039	42.6	3.7807
42.9	3.8036	42.7	3.7807
42.9	3.8039	42.7	3.7807
43	3.8033	42.8	3.7807
43	3.8036	42.8	3.7807
43.1	3.8033	42.8	3.7807
43.1	3.803	42.9	3.7807
43.1	3.8036	42.9	3.7813
43.2	3.8039	43	3.781
43.2	3.8036	43	3.781
43.3	3.8036	43	3.7813
43.3	3.8039	43.1	3.7813
43.3	3.8033	43.1	3.7816
43.4	3.8043	43.2	3.7819
43.4	3.8036	43.2	3.7822
43.5	3.8036	43.2	3.7822
43.5	3.8036	43.3	3.7816
43.5	3.8033	43.3	3.7819
43.6	3.8039	43.4	3.7822
43.6	3.8046	43.4	3.7826
43.7	3.8039	43.4	3.7829
43.7	3.8039	43.5	3.7829
43.8	3.8043	43.5	3.7826
43.8	3.8039	43.6	3.7835
43.8	3.8043	43.6	3.7835
43.9	3.8046	43.7	3.7835
43.9	3.8039	43.7	3.7835
44	3.8039	43.7	3.7835
44	3.8039	43.8	3.7844
44	3.8039	43.8	3.7835
44.1	3.8046	43.9	3.7841
44.1	3.8046	43.9	3.7844
44.2	3.8043	43.9	3.7841
44.2	3.8046	44	3.7838
44.2	3.8039	44	3.7835
44.3	3.8043	44.1	3.7838
44.3	3.8043	44.1	3.7841
44.4	3.8043	44.1	3.7838
44.4	3.8043	44.2	3.7838
44.5	3.8046	44.2	3.7838
44.5	3.8043	44.3	3.7844
44.5	3.8039	44.3	3.7841
44.6	3.8039	44.3	3.7844
44.6	3.8046	44.4	3.7844
44.7	3.8046	44.4	3.7844
44.7	3.8046	44.5	3.7844
44.7	3.8039	44.5	3.7844
44.8	3.8046	44.6	3.7844
44.8	3.8043	44.6	3.7844
44.9	3.8039	44.6	3.7853
44.9	3.8043	44.7	3.7847
44.9	3.8043	44.7	3.7844
45	3.8043	44.8	3.7853
45	3.8043	44.8	3.7847
45.1	3.8046	44.8	3.7853
45.1	3.8046	44.9	3.7853
45.2	3.8043	44.9	3.7853
45.2	3.8046	45	3.7853
45.2	3.8043	45	3.7853
45.3	3.8049	45	3.7853
45.3	3.8046	45.1	3.7853
45.4	3.8052	45.1	3.7853
45.4	3.8052	45.2	3.7857
45.4	3.8052	45.2	3.7857
45.5	3.8049	45.2	3.786
45.5	3.8049	45.3	3.786
45.6	3.8049	45.3	3.7863
45.6	3.8049	45.4	3.7863
45.6	3.8049	45.4	3.7863
45.7	3.8049	45.5	3.7863
45.7	3.8049	45.5	3.7866
45.8	3.8052	45.5	3.7872
45.8	3.8052	45.6	3.7869
45.8	3.8052	45.6	3.7866
45.9	3.8058	45.7	3.7869
45.9	3.8049	45.7	3.7869
46	3.8049	45.7	3.7872
46	3.8052	45.8	3.7872
46.1	3.8049	45.8	3.7872
46.1	3.8046	45.9	3.7875
46.1	3.8049	45.9	3.7872
46.2	3.8052	45.9	3.7872
46.2	3.8052	46	3.7872
46.3	3.8055	46	3.7878
46.3	3.8058	46.1	3.7878
46.3	3.8061	46.1	3.7875
46.4	3.8055	46.1	3.7878
46.4	3.8058	46.2	3.7878
46.5	3.8049	46.2	3.7878
46.5	3.8055	46.3	3.7878
46.5	3.8052	46.3	3.7875
46.6	3.8055	46.3	3.7878
46.6	3.8055	46.4	3.7881
46.7	3.8058	46.4	3.7881
46.7	3.8058	46.5	3.7881
46.8	3.8061	46.5	3.7881
46.8	3.8058	46.6	3.7891
46.8	3.8058	46.6	3.7881
46.9	3.8061	46.6	3.7881
46.9	3.8058	46.7	3.7891
47	3.8058	46.7	3.7888
47	3.8064	46.8	3.7884
47	3.8061	46.8	3.7881
47.1	3.8064	46.8	3.7888
47.1	3.8058	46.9	3.7884
47.2	3.8064	46.9	3.7891
47.2	3.8061	47	3.7888
47.2	3.8064	47	3.7888
47.3	3.8064	47	3.7888
47.3	3.8067	47.1	3.7891
47.4	3.8064	47.1	3.7891
47.4	3.8058	47.2	3.7891
47.4	3.8058	47.2	3.7891
47.5	3.8064	47.2	3.7891
47.5	3.8067	47.3	3.7891
47.6	3.8067	47.3	3.7891
47.6	3.8067	47.4	3.7891
47.7	3.8067	47.4	3.7891
47.7	3.8067	47.5	3.7891
47.7	3.8067	47.5	3.7894
47.8	3.8067	47.5	3.7894
47.8	3.8067	47.6	3.7897
47.9	3.8067	47.6	3.79
47.9	3.8067	47.7	3.79
47.9	3.8067	47.7	3.79
48	3.8067	47.7	3.7903
48	3.8067	47.8	3.79
48.1	3.8067	47.8	3.79
48.1	3.8067	47.9	3.7909
48.1	3.8067	47.9	3.7906
48.2	3.8067	47.9	3.7909
48.2	3.8067	48	3.7909
48.3	3.8067	48	3.7912
48.3	3.8067	48.1	3.7915
48.4	3.807	48.1	3.7912
48.4	3.8067	48.1	3.7915
48.4	3.8067	48.2	3.7915
48.5	3.8067	48.2	3.7919
48.5	3.8067	48.3	3.7922
48.6	3.8067	48.3	3.7922
48.6	3.8067	48.4	3.7922
48.6	3.8067	48.4	3.7925
48.7	3.8067	48.4	3.7925
48.7	3.8067	48.5	3.7925
48.8	3.8067	48.5	3.7925
48.8	3.8067	48.6	3.7928
48.8	3.8067	48.6	3.7928
48.9	3.8067	48.6	3.7928
48.9	3.8067	48.7	3.7928
49	3.807	48.7	3.7928
49	3.8067	48.8	3.7928
49.1	3.807	48.8	3.7928
49.1	3.8067	48.8	3.7928
49.1	3.807	48.9	3.7928
49.2	3.8074	48.9	3.7928
49.2	3.8067	49	3.7928
49.3	3.8074	49	3.7928
49.3	3.8074	49	3.7934
49.3	3.807	49.1	3.7937
49.4	3.807	49.1	3.7934
49.4	3.8074	49.2	3.7937
49.5	3.807	49.2	3.7937
49.5	3.8067	49.3	3.7937
49.5	3.807	49.3	3.7937
49.6	3.807	49.3	3.794
49.6	3.807	49.4	3.794
49.7	3.807	49.4	3.794
49.7	3.807	49.5	3.794
49.7	3.808	49.5	3.794
49.8	3.8077	49.5	3.7943
49.8	3.8077	49.6	3.7946
49.9	3.808	49.6	3.7946
49.9	3.8074	49.7	3.7946
50	3.8074	49.7	3.7946
50	3.8077	49.7	3.7946
50	3.8074	49.8	3.7946
50.1	3.8077	49.8	3.7946
50.1	3.808	49.9	3.7946
50.2	3.808	49.9	3.7946
50.2	3.808	49.9	3.795
50.2	3.808	50	3.7953
50.3	3.808	50	3.7953
50.3	3.808	50.1	3.795
50.4	3.808	50.1	3.7953
50.4	3.8086	50.2	3.795
50.4	3.8077	50.2	3.7953
50.5	3.808	50.2	3.7946
50.5	3.808	50.3	3.7953
50.6	3.8086	50.3	3.7953
50.6	3.8086	50.4	3.7953
50.7	3.8077	50.4	3.795
50.7	3.808	50.4	3.7946
50.7	3.8083	50.5	3.795
50.8	3.8083	50.5	3.7956
50.8	3.8086	50.6	3.795
50.9	3.8086	50.6	3.7953
50.9	3.8086	50.6	3.7956
50.9	3.808	50.7	3.795
51	3.808	50.7	3.7956
51	3.8086	50.8	3.7956
51.1	3.8086	50.8	3.7953
51.1	3.8086	50.8	3.7956
51.1	3.8086	50.9	3.7956
51.2	3.8086	50.9	3.7962
51.2	3.8086	51	3.7965
51.3	3.8086	51	3.7962
51.3	3.8083	51	3.7965
51.3	3.8086	51.1	3.7965
51.4	3.8086	51.1	3.7959
51.4	3.8086	51.2	3.7962
51.5	3.8086	51.2	3.7962
51.5	3.8086	51.3	3.7965
51.6	3.8086	51.3	3.7968
51.6	3.8086	51.3	3.7965
51.6	3.8086	51.4	3.7971
51.7	3.8086	51.4	3.7968
51.7	3.8086	51.5	3.7974
51.8	3.8086	51.5	3.7968
51.8	3.8086	51.5	3.7968
51.8	3.8086	51.6	3.7971
51.9	3.8086	51.6	3.7971
51.9	3.8086	51.7	3.7974
52	3.8086	51.7	3.7974
52	3.8092	51.7	3.7974
52	3.8089	51.8	3.7974
52.1	3.8089	51.8	3.7981
52.1	3.8086	51.9	3.7981
52.2	3.8086	51.9	3.7977
52.2	3.8089	51.9	3.7981
52.3	3.8086	52	3.7981
52.3	3.8086	52	3.7981
52.3	3.8089	52.1	3.7981
52.4	3.8092	52.1	3.7984
52.4	3.8089	52.2	3.7984
52.5	3.8086	52.2	3.7987
52.5	3.8092	52.2	3.799
52.5	3.8089	52.3	3.7987
52.6	3.8092	52.3	3.7987
52.6	3.8095	52.4	3.799
52.7	3.8089	52.4	3.799
52.7	3.8092	52.4	3.7993
52.7	3.8092	52.5	3.799
52.8	3.8092	52.5	3.7993
52.8	3.8092	52.6	3.7993
52.9	3.8092	52.6	3.7999
52.9	3.8092	52.6	3.7996
53	3.8095	52.7	3.8002
53	3.8095	52.7	3.7999
53	3.8092	52.8	3.7999
53.1	3.8095	52.8	3.8002
53.1	3.8092	52.8	3.7999
53.2	3.8092	52.9	3.8002
53.2	3.8092	52.9	3.8002
53.2	3.8095	53	3.8002
53.3	3.8092	53	3.8002
53.3	3.8098	53.1	3.8002
53.4	3.8095	53.1	3.8008
53.4	3.8095	53.1	3.8005
53.4	3.8095	53.2	3.8002
53.5	3.8095	53.2	3.8008
53.5	3.8098	53.3	3.8008
53.6	3.8095	53.3	3.8005
53.6	3.8095	53.3	3.8012
53.6	3.8095	53.4	3.8008
53.7	3.8105	53.4	3.8008
53.7	3.8098	53.5	3.8012
53.8	3.8101	53.5	3.8012
53.8	3.8095	53.5	3.8015
53.9	3.8098	53.6	3.8015
53.9	3.8101	53.6	3.8015
53.9	3.8098	53.7	3.8018
54	3.8105	53.7	3.8018
54	3.8098	53.7	3.8012
54.1	3.8098	53.8	3.8015
54.1	3.8105	53.8	3.8015
54.1	3.8105	53.9	3.8015
54.2	3.8101	53.9	3.8021
54.2	3.8105	54	3.8021
54.3	3.8105	54	3.8021
54.3	3.8105	54	3.8021
54.3	3.8101	54.1	3.8021
54.4	3.8098	54.1	3.8021
54.4	3.8098	54.2	3.8021
54.5	3.8108	54.2	3.8021
54.5	3.8105	54.2	3.8021
54.6	3.8105	54.3	3.8024
54.6	3.8111	54.3	3.8021
54.6	3.8105	54.4	3.8024
54.7	3.8105	54.4	3.8024
54.7	3.8108	54.4	3.8024
54.8	3.8105	54.5	3.8024
54.8	3.8105	54.5	3.8027
54.8	3.8114	54.6	3.8024
54.9	3.8111	54.6	3.8027
54.9	3.8114	54.6	3.803
55	3.8114	54.7	3.8027
55	3.8114	54.7	3.8027
55	3.8111	54.8	3.803
55.1	3.8111	54.8	3.803
55.1	3.8111	54.9	3.8033
55.2	3.8111	54.9	3.8033
55.2	3.8114	54.9	3.8033
55.3	3.8114	55	3.8036
55.3	3.8114	55	3.8036
55.3	3.8114	55.1	3.8039
55.4	3.8114	55.1	3.8036
55.4	3.8114	55.1	3.8039
55.5	3.8114	55.2	3.8039
55.5	3.812	55.2	3.8036
55.5	3.8117	55.3	3.8043
55.6	3.8114	55.3	3.8039
55.6	3.8114	55.3	3.8046
55.7	3.8117	55.4	3.8049
55.7	3.812	55.4	3.8046
55.7	3.8123	55.5	3.8049
55.8	3.8123	55.5	3.8046
55.8	3.8123	55.5	3.8055
55.9	3.8123	55.6	3.8055
55.9	3.8123	55.6	3.8058
55.9	3.8126	55.7	3.8055
56	3.8129	55.7	3.8052
56	3.8123	55.8	3.8058
56.1	3.8123	55.8	3.8052
56.1	3.8123	55.8	3.8058
56.2	3.8123	55.9	3.8055
56.2	3.8129	55.9	3.8055
56.2	3.8126	56	3.8055
56.3	3.8129	56	3.8058
56.3	3.8129	56	3.8061
56.4	3.8129	56.1	3.8061
56.4	3.8132	56.1	3.8067
56.4	3.8132	56.2	3.8061
56.5	3.8132	56.2	3.8067
56.5	3.8132	56.2	3.8067
56.6	3.8132	56.3	3.8067
56.6	3.8136	56.3	3.8067
56.6	3.8132	56.4	3.8067
56.7	3.8136	56.4	3.8067
56.7	3.8132	56.4	3.8067
56.8	3.8132	56.5	3.8067
56.8	3.8132	56.5	3.807
56.9	3.8132	56.6	3.8067
56.9	3.8139	56.6	3.807
56.9	3.8136	56.7	3.8074
57	3.8132	56.7	3.807
57	3.8136	56.7	3.8077
57.1	3.8132	56.8	3.807
57.1	3.8136	56.8	3.8077
57.1	3.8136	56.9	3.8074
57.2	3.8132	56.9	3.807
57.2	3.8132	56.9	3.808
57.3	3.8132	57	3.8077
57.3	3.8136	57	3.8086
57.3	3.8132	57.1	3.8083
57.4	3.8132	57.1	3.8083
57.4	3.8132	57.1	3.8083
57.5	3.8139	57.2	3.8086
57.5	3.8132	57.2	3.8086
57.6	3.8132	57.3	3.8086
57.6	3.8136	57.3	3.8086
57.6	3.8132	57.3	3.8086
57.7	3.8136	57.4	3.8086
57.7	3.8136	57.4	3.8086
57.8	3.8136	57.5	3.8089
57.8	3.8139	57.5	3.8086
57.8	3.8132	57.5	3.8092
57.9	3.8136	57.6	3.8092
57.9	3.8136	57.6	3.8092
58	3.8132	57.7	3.8089
58	3.8136	57.7	3.8089
58	3.8139	57.8	3.8092
58.1	3.8142	57.8	3.8092
58.1	3.8139	57.8	3.8095
58.2	3.8142	57.9	3.8095
58.2	3.8136	57.9	3.8095
58.3	3.8142	58	3.8095
58.3	3.8142	58	3.8095
58.3	3.8139	58	3.8098
58.4	3.8142	58.1	3.8098
58.4	3.8145	58.1	3.8095
58.5	3.8142	58.2	3.8105
58.5	3.8148	58.2	3.8098
58.5	3.8142	58.2	3.8095
58.6	3.8142	58.3	3.8105
58.6	3.8145	58.3	3.8101
58.7	3.8142	58.4	3.8105
58.7	3.8148	58.4	3.8101
58.7	3.8142	58.4	3.8105
58.8	3.8148	58.5	3.8105
58.8	3.8151	58.5	3.8105
58.9	3.8151	58.6	3.8101
58.9	3.8151	58.6	3.8105
59	3.8151	58.7	3.8105
59	3.8151	58.7	3.8108
59	3.8151	58.7	3.8114
59.1	3.8151	58.8	3.8111
59.1	3.8154	58.8	3.8114
59.2	3.8151	58.9	3.8111
59.2	3.8157	58.9	3.8114
59.2	3.8157	58.9	3.8114
59.3	3.816	59	3.8114
59.3	3.8163	59	3.812
59.4	3.816	59.1	3.8123
59.4	3.8163	59.1	3.812
59.4	3.8163	59.1	3.8123
59.5	3.816	59.2	3.812
59.5	3.816	59.2	3.8126
59.6	3.816	59.3	3.8123
59.6	3.8167	59.3	3.8126
59.6	3.8163	59.3	3.8126
59.7	3.8167	59.4	3.8126
59.7	3.817	59.4	3.8129
59.8	3.817	59.5	3.8129
59.8	3.817	59.5	3.8132
59.9	3.817	59.6	3.8132
59.9	3.8167	59.6	3.8132
59.9	3.817	59.6	3.8132
60	3.817	59.7	3.8132
60	3.8167	59.7	3.8132
60.1	3.817	59.8	3.8136
60.1	3.817	59.8	3.8139
60.1	3.817	59.8	3.8132
60.2	3.8173	59.9	3.8136
60.2	3.8173	59.9	3.8136
60.3	3.8173	60	3.8139
60.3	3.817	60	3.8136
60.3	3.817	60	3.8142
60.4	3.817	60.1	3.8142
60.4	3.8173	60.1	3.8142
60.5	3.817	60.2	3.8142
60.5	3.8173	60.2	3.8142
60.6	3.8173	60.2	3.8142
60.6	3.8176	60.3	3.8142
60.6	3.8179	60.3	3.8145
60.7	3.8179	60.4	3.8151
60.7	3.8179	60.4	3.8151
60.8	3.8179	60.5	3.8151
60.8	3.8179	60.5	3.8151
60.8	3.8182	60.5	3.8151
60.9	3.8179	60.6	3.8151
60.9	3.8179	60.6	3.8151
61	3.8179	60.7	3.8151
61	3.8179	60.7	3.8151
61	3.8179	60.7	3.8154
61.1	3.8179	60.8	3.8157
61.1	3.8182	60.8	3.816
61.2	3.8182	60.9	3.8163
61.2	3.8179	60.9	3.816
61.3	3.8182	60.9	3.816
61.3	3.8188	61	3.8163
61.3	3.8182	61	3.817
61.4	3.8188	61.1	3.8163
61.4	3.8188	61.1	3.8167
61.5	3.8188	61.1	3.8167
61.5	3.8188	61.2	3.8167
61.5	3.8188	61.2	3.817
61.6	3.8188	61.3	3.8176
61.6	3.8188	61.3	3.8173
61.7	3.8188	61.3	3.8173
61.7	3.8188	61.4	3.817
61.7	3.8188	61.4	3.8176
61.8	3.8188	61.5	3.8179
61.8	3.8185	61.5	3.8176
61.9	3.8188	61.6	3.8176
61.9	3.8185	61.6	3.8179
62	3.8188	61.6	3.8179
62	3.8188	61.7	3.8179
62	3.8188	61.7	3.8179
62.1	3.8188	61.8	3.8179
62.1	3.8191	61.8	3.8179
62.2	3.8188	61.8	3.8182
62.2	3.8188	61.9	3.8179
62.2	3.8191	61.9	3.8179
62.3	3.8194	62	3.8182
62.3	3.8188	62	3.8179
62.4	3.8188	62	3.8185
62.4	3.8191	62.1	3.8185
62.4	3.8191	62.1	3.8188
62.5	3.8194	62.2	3.8188
62.5	3.8188	62.2	3.8188
62.6	3.8198	62.2	3.8194
62.6	3.8198	62.3	3.8188
62.6	3.8198	62.3	3.8188
62.7	3.8198	62.4	3.8188
62.7	3.8198	62.4	3.8194
62.8	3.8194	62.5	3.8194
62.8	3.8198	62.5	3.8194
62.9	3.8198	62.5	3.8198
62.9	3.8198	62.6	3.8194
62.9	3.8198	62.6	3.8191
63	3.8198	62.7	3.8194
63	3.8198	62.7	3.8194
63.1	3.8194	62.7	3.8194
63.1	3.8198	62.8	3.8198
63.1	3.8198	62.8	3.8194
63.2	3.8201	62.9	3.8191
63.2	3.8198	62.9	3.8198
63.3	3.8201	62.9	3.8198
63.3	3.8198	63	3.8198
63.3	3.8204	63	3.8201
63.4	3.8201	63.1	3.8201
63.4	3.8198	63.1	3.8201
63.5	3.8204	63.1	3.8204
63.5	3.8207	63.2	3.8201
63.6	3.8207	63.2	3.8204
63.6	3.8207	63.3	3.8204
63.6	3.8207	63.3	3.8207
63.7	3.8207	63.4	3.8207
63.7	3.821	63.4	3.8207
63.8	3.8207	63.4	3.821
63.8	3.821	63.5	3.821
63.8	3.821	63.5	3.821
63.9	3.821	63.6	3.821
63.9	3.8207	63.6	3.8216
64	3.8216	63.6	3.8216
64	3.8207	63.7	3.8216
64	3.8216	63.7	3.8219
64.1	3.8216	63.8	3.8219
64.1	3.8216	63.8	3.8222
64.2	3.8216	63.8	3.8222
64.2	3.8216	63.9	3.8229
64.3	3.8216	63.9	3.8238
64.3	3.8216	64	3.8238
64.3	3.8219	64	3.8235
64.4	3.8222	64	3.8235
64.4	3.8222	64.1	3.8238
64.5	3.8225	64.1	3.8235
64.5	3.8219	64.2	3.8235
64.5	3.8229	64.2	3.8244
64.6	3.8232	64.3	3.8241
64.6	3.8225	64.3	3.8241
64.7	3.8229	64.3	3.8238
64.7	3.8229	64.4	3.8238
64.7	3.8229	64.4	3.8244
64.8	3.8229	64.5	3.8244
64.8	3.8238	64.5	3.8244
64.9	3.8238	64.5	3.8244
64.9	3.8241	64.6	3.8244
65	3.8238	64.6	3.8244
65	3.8241	64.7	3.8244
65	3.8235	64.7	3.8244
65.1	3.8238	64.7	3.8247
65.1	3.8241	64.8	3.8247
65.2	3.8244	64.8	3.8247
65.2	3.8238	64.9	3.8247
65.2	3.8238	64.9	3.825
65.3	3.8244	64.9	3.8253
65.3	3.8244	65	3.825
65.4	3.8244	65	3.825
65.4	3.8244	65.1	3.825
65.4	3.8244	65.1	3.8253
65.5	3.8244	65.1	3.8253
65.5	3.8244	65.2	3.8253
65.6	3.8244	65.2	3.8253
65.6	3.8244	65.3	3.8263
65.6	3.8247	65.3	3.8253
65.7	3.8244	65.4	3.8256
65.7	3.8244	65.4	3.826
65.8	3.8244	65.4	3.826
65.8	3.8247	65.5	3.8263
65.9	3.8247	65.5	3.8266
65.9	3.8247	65.6	3.826
65.9	3.825	65.6	3.8272
66	3.8244	65.6	3.8269
66	3.8247	65.7	3.8269
66.1	3.825	65.7	3.8269
66.1	3.8247	65.8	3.8275
66.1	3.825	65.8	3.8272
66.2	3.825	65.8	3.8272
66.2	3.8247	65.9	3.8272
66.3	3.8247	65.9	3.8272
66.3	3.8244	66	3.8275
66.3	3.8253	66	3.8278
66.4	3.8253	66	3.8278
66.4	3.825	66.1	3.8281
66.5	3.8247	66.1	3.8281
66.5	3.8253	66.2	3.8281
66.6	3.8253	66.2	3.8291
66.6	3.8256	66.3	3.8284
66.6	3.826	66.3	3.8291
66.7	3.8256	66.3	3.8284
66.7	3.8253	66.4	3.8284
66.8	3.826	66.4	3.8284
66.8	3.8253	66.5	3.8287
66.8	3.8253	66.5	3.8284
66.9	3.8263	66.5	3.8291
66.9	3.8263	66.6	3.8294
67	3.826	66.6	3.8294
67	3.8266	66.7	3.8297
67	3.826	66.7	3.83
67.1	3.8269	66.7	3.8294
67.1	3.826	66.8	3.8297
67.2	3.826	66.8	3.8297
67.2	3.8269	66.9	3.83
67.3	3.8266	66.9	3.83
67.3	3.8266	66.9	3.83
67.3	3.8272	67	3.83
67.4	3.8275	67	3.83
67.4	3.8272	67.1	3.83
67.5	3.8272	67.1	3.83
67.5	3.8278	67.2	3.83
67.5	3.8278	67.2	3.83
67.6	3.8281	67.2	3.83
67.6	3.8281	67.3	3.83
67.7	3.8275	67.3	3.8303
67.7	3.8278	67.4	3.8306
67.7	3.8278	67.4	3.8309
67.8	3.8275	67.4	3.8306
67.8	3.8275	67.5	3.8309
67.9	3.8281	67.5	3.8315
67.9	3.8281	67.6	3.8312
68	3.8281	67.6	3.8322
68	3.8284	67.6	3.8318
68	3.8287	67.7	3.8318
68.1	3.8284	67.7	3.8322
68.1	3.8284	67.8	3.8318
68.2	3.8287	67.8	3.8325
68.2	3.8281	67.8	3.8322
68.2	3.8287	67.9	3.8325
68.3	3.8291	67.9	3.8331
68.3	3.8287	68	3.8328
68.4	3.8291	68	3.8331
68.4	3.8287	68.1	3.8328
68.4	3.8294	68.1	3.8334
68.5	3.8287	68.1	3.8334
68.5	3.8291	68.2	3.8337
68.6	3.8294	68.2	3.8337
68.6	3.8294	68.3	3.8337
68.6	3.8297	68.3	3.8337
68.7	3.8294	68.3	3.8337
68.7	3.8294	68.4	3.8337
68.8	3.8297	68.4	3.834
68.8	3.8294	68.5	3.834
68.9	3.83	68.5	3.8337
68.9	3.83	68.5	3.834
68.9	3.83	68.6	3.8343
69	3.83	68.6	3.8343
69	3.8303	68.7	3.8346
69.1	3.83	68.7	3.8346
69.1	3.83	68.7	3.8346
69.1	3.83	68.8	3.8346
69.2	3.83	68.8	3.8346
69.2	3.83	68.9	3.8346
69.3	3.83	68.9	3.8346
69.3	3.83	69	3.8349
69.3	3.83	69	3.8353
69.4	3.83	69	3.8353
69.4	3.83	69.1	3.8353
69.5	3.83	69.1	3.8356
69.5	3.83	69.2	3.8356
69.6	3.8306	69.2	3.8353
69.6	3.8306	69.2	3.8362
69.6	3.8306	69.3	3.8362
69.7	3.8309	69.3	3.8359
69.7	3.8309	69.4	3.8359
69.8	3.8309	69.4	3.8359
69.8	3.8309	69.4	3.8359
69.8	3.8312	69.5	3.8359
69.9	3.8312	69.5	3.8362
69.9	3.8309	69.6	3.8374
70	3.8318	69.6	3.8371
70	3.8315	69.6	3.8368
70	3.8318	69.7	3.8371
70.1	3.8318	69.7	3.8374
70.1	3.8318	69.8	3.8371
70.2	3.8325	69.8	3.8374
70.2	3.8328	69.9	3.8374
70.3	3.8328	69.9	3.8374
70.3	3.8328	69.9	3.8374
70.3	3.8328	70	3.8371
70.4	3.8331	70	3.8374
70.4	3.8334	70.1	3.8374
70.5	3.8328	70.1	3.838
70.5	3.8331	70.1	3.8377
70.5	3.8331	70.2	3.8374
70.6	3.8331	70.2	3.8377
70.6	3.8328	70.3	3.8384
70.7	3.8328	70.3	3.8384
70.7	3.8337	70.3	3.8384
70.7	3.8334	70.4	3.8387
70.8	3.8334	70.4	3.8387
70.8	3.8334	70.5	3.839
70.9	3.8337	70.5	3.8393
70.9	3.8334	70.5	3.839
71	3.8337	70.6	3.8393
71	3.8337	70.6	3.8393
71	3.834	70.7	3.8393
71.1	3.834	70.7	3.8393
71.1	3.834	70.7	3.839
71.2	3.8343	70.8	3.8393
71.2	3.834	70.8	3.8396
71.2	3.834	70.9	3.8396
71.3	3.8346	70.9	3.8399
71.3	3.834	71	3.8399
71.4	3.8343	71	3.8399
71.4	3.8346	71	3.8402
71.4	3.8346	71.1	3.8399
71.5	3.8346	71.1	3.8402
71.5	3.8349	71.2	3.8405
71.6	3.8349	71.2	3.8402
71.6	3.8349	71.2	3.8408
71.6	3.8349	71.3	3.8408
71.7	3.8353	71.3	3.8415
71.7	3.8353	71.4	3.8418
71.8	3.8353	71.4	3.8418
71.8	3.8356	71.4	3.8418
71.9	3.8356	71.5	3.8421
71.9	3.8353	71.5	3.8421
71.9	3.8353	71.6	3.8421
72	3.8359	71.6	3.8421
72	3.8359	71.6	3.8418
72.1	3.8356	71.7	3.843
72.1	3.8356	71.7	3.8427
72.1	3.8359	71.8	3.8421
72.2	3.8359	71.8	3.843
72.2	3.8368	71.9	3.843
72.3	3.8362	71.9	3.843
72.3	3.8362	71.9	3.843
72.3	3.8368	72	3.843
72.4	3.8368	72	3.843
72.4	3.8368	72.1	3.8433
72.5	3.8374	72.1	3.843
72.5	3.8371	72.1	3.8433
72.6	3.8368	72.2	3.8436
72.6	3.8374	72.2	3.8436
72.6	3.8371	72.3	3.8439
72.7	3.8371	72.3	3.8439
72.7	3.8371	72.3	3.8439
72.8	3.8374	72.4	3.8442
72.8	3.8374	72.4	3.8439
72.8	3.8374	72.5	3.8442
72.9	3.8374	72.5	3.8442
72.9	3.8374	72.5	3.8442
73	3.8374	72.6	3.8446
73	3.8374	72.6	3.8449
73	3.8374	72.7	3.8449
73.1	3.8377	72.7	3.8449
73.1	3.8377	72.8	3.8452
73.2	3.8377	72.8	3.8449
73.2	3.8384	72.8	3.8452
73.3	3.8384	72.9	3.8455
73.3	3.8384	72.9	3.8452
73.3	3.8387	73	3.8455
73.4	3.8387	73	3.8455
73.4	3.8384	73	3.8458
73.5	3.8384	73.1	3.8458
73.5	3.839	73.1	3.8458
73.5	3.839	73.2	3.8461
73.6	3.839	73.2	3.8458
73.6	3.8393	73.2	3.8464
73.7	3.8393	73.3	3.8464
73.7	3.8393	73.3	3.8464
73.7	3.8393	73.4	3.8467
73.8	3.8387	73.4	3.8467
73.8	3.839	73.4	3.8464
73.9	3.839	73.5	3.8467
73.9	3.8393	73.5	3.8473
74	3.8393	73.6	3.8473
74	3.8393	73.6	3.8473
74	3.8399	73.7	3.8477
74.1	3.8399	73.7	3.8473
74.1	3.8402	73.7	3.8483
74.2	3.8399	73.8	3.8477
74.2	3.8399	73.8	3.8477
74.2	3.8396	73.9	3.848
74.3	3.8408	73.9	3.8483
74.3	3.8408	73.9	3.8486
74.4	3.8411	74	3.8489
74.4	3.8408	74	3.8486
74.4	3.8408	74.1	3.8489
74.5	3.8411	74.1	3.8489
74.5	3.8418	74.1	3.8489
74.6	3.8411	74.2	3.8486
74.6	3.8418	74.2	3.8495
74.7	3.8411	74.3	3.8495
74.7	3.8418	74.3	3.8495
74.7	3.8418	74.3	3.8495
74.8	3.8421	74.4	3.8495
74.8	3.8424	74.4	3.8495
74.9	3.8421	74.5	3.8498
74.9	3.8421	74.5	3.8501
74.9	3.8421	74.6	3.8501
75	3.8424	74.6	3.8504
75	3.843	74.6	3.8504
75.1	3.8424	74.7	3.8508
75.1	3.843	74.7	3.8508
75.1	3.843	74.8	3.8514
75.2	3.8427	74.8	3.8508
75.2	3.843	74.8	3.8514
75.3	3.843	74.9	3.8514
75.3	3.843	74.9	3.8514
75.3	3.843	75	3.8514
75.4	3.8433	75	3.8514
75.4	3.8433	75	3.8514
75.5	3.8436	75.1	3.8514
75.5	3.8436	75.1	3.8514
75.6	3.8436	75.2	3.8517
75.6	3.8433	75.2	3.8517
75.6	3.8433	75.2	3.8523
75.7	3.8436	75.3	3.852
75.7	3.8439	75.3	3.8523
75.8	3.8439	75.4	3.8523
75.8	3.8442	75.4	3.8526
75.8	3.8442	75.4	3.8526
75.9	3.8449	75.5	3.8532
75.9	3.8449	75.5	3.8526
76	3.8446	75.6	3.8529
76	3.8449	75.6	3.8532
76	3.8449	75.7	3.8535
76.1	3.8446	75.7	3.8532
76.1	3.8455	75.7	3.8532
76.2	3.8452	75.8	3.8535
76.2	3.8449	75.8	3.8539
76.3	3.8449	75.9	3.8539
76.3	3.8458	75.9	3.8535
76.3	3.8452	75.9	3.8542
76.4	3.8455	76	3.8539
76.4	3.8452	76	3.8542
76.5	3.8452	76.1	3.8542
76.5	3.8458	76.1	3.8542
76.5	3.8458	76.1	3.8542
76.6	3.8458	76.2	3.8542
76.6	3.8458	76.2	3.8542
76.7	3.8461	76.3	3.8542
76.7	3.8461	76.3	3.8542
76.7	3.8458	76.3	3.8545
76.8	3.8464	76.4	3.8545
76.8	3.8464	76.4	3.8548
76.9	3.8467	76.5	3.8551
76.9	3.8467	76.5	3.8551
77	3.8467	76.6	3.8551
77	3.8467	76.6	3.8551
77	3.8467	76.6	3.8554
77.1	3.8467	76.7	3.8557
77.1	3.847	76.7	3.856
77.2	3.847	76.8	3.856
77.2	3.8473	76.8	3.8563
77.2	3.8473	76.8	3.8563
77.3	3.847	76.9	3.8566
77.3	3.8477	76.9	3.857
77.4	3.8467	77	3.857
77.4	3.848	77	3.857
77.4	3.848	77	3.857
77.5	3.8483	77.1	3.8573
77.5	3.8489	77.1	3.8573
77.6	3.8486	77.2	3.8573
77.6	3.8486	77.2	3.8573
77.7	3.8486	77.2	3.8579
77.7	3.8486	77.3	3.8573
77.7	3.8486	77.3	3.857
77.8	3.8486	77.4	3.8576
77.8	3.8486	77.4	3.8579
77.9	3.8492	77.5	3.8579
77.9	3.8492	77.5	3.8582
77.9	3.8495	77.5	3.8588
78	3.8495	77.6	3.8579
78	3.8495	77.6	3.8582
78.1	3.8495	77.7	3.8582
78.1	3.8495	77.7	3.8582
78.1	3.8495	77.7	3.8588
78.2	3.8501	77.8	3.8591
78.2	3.8504	77.8	3.8594
78.3	3.8501	77.9	3.8597
78.3	3.8511	77.9	3.8597
78.4	3.8511	77.9	3.8597
78.4	3.8508	78	3.8597
78.4	3.8508	78	3.8597
78.5	3.8511	78.1	3.8601
78.5	3.8514	78.1	3.8597
78.6	3.8511	78.1	3.8597
78.6	3.8508	78.2	3.8604
78.6	3.8508	78.2	3.8604
78.7	3.8514	78.3	3.8607
78.7	3.8514	78.3	3.8607
78.8	3.8514	78.3	3.8607
78.8	3.8514	78.4	3.8613
78.8	3.8514	78.4	3.861
78.9	3.8517	78.5	3.8613
78.9	3.8517	78.5	3.8613
79	3.8514	78.6	3.8616
79	3.852	78.6	3.8616
79	3.8523	78.6	3.8619
79.1	3.8523	78.7	3.8622
79.1	3.8523	78.7	3.8625
79.2	3.8523	78.8	3.8625
79.2	3.8523	78.8	3.8625
79.3	3.8526	78.8	3.8628
79.3	3.8526	78.9	3.8628
79.3	3.8532	78.9	3.8628
79.4	3.8532	79	3.8628
79.4	3.8532	79	3.8635
79.5	3.8532	79	3.8632
79.5	3.8532	79.1	3.8635
79.5	3.8532	79.1	3.8641
79.6	3.8532	79.2	3.8635
79.6	3.8539	79.2	3.8641
79.7	3.8535	79.2	3.8644
79.7	3.8542	79.3	3.8644
79.7	3.8542	79.3	3.8644
79.8	3.8542	79.4	3.8644
79.8	3.8542	79.4	3.8644
79.9	3.8542	79.4	3.8653
79.9	3.8542	79.5	3.865
80	3.8542	79.5	3.8647
80	3.8542	79.6	3.865
80	3.8542	79.6	3.8653
80.1	3.8542	79.7	3.865
80.1	3.8542	79.7	3.8653
80.2	3.8548	79.7	3.865
80.2	3.8545	79.8	3.8656
80.2	3.8548	79.8	3.8656
80.3	3.8551	79.9	3.8659
80.3	3.8548	79.9	3.8663
80.4	3.8551	79.9	3.8666
80.4	3.8551	80	3.8663
80.4	3.8551	80	3.8663
80.5	3.8551	80.1	3.8669
80.5	3.8557	80.1	3.8666
80.6	3.856	80.1	3.8672
80.6	3.856	80.2	3.8672
80.7	3.856	80.2	3.8672
80.7	3.856	80.3	3.8672
80.7	3.8566	80.3	3.8675
80.8	3.8566	80.3	3.8681
80.8	3.857	80.4	3.8678
80.9	3.8566	80.4	3.8681
80.9	3.857	80.5	3.8681
80.9	3.857	80.5	3.8681
81	3.857	80.6	3.8681
81	3.857	80.6	3.8681
81.1	3.857	80.6	3.8681
81.1	3.8579	80.7	3.8681
81.1	3.8573	80.7	3.8684
81.2	3.8573	80.8	3.8687
81.2	3.857	80.8	3.8684
81.3	3.8576	80.8	3.869
81.3	3.8573	80.9	3.869
81.4	3.8579	80.9	3.869
81.4	3.8579	81	3.869
81.4	3.8579	81	3.869
81.5	3.8582	81	3.8694
81.5	3.8582	81.1	3.8697
81.6	3.8588	81.1	3.87
81.6	3.8585	81.2	3.87
81.6	3.8588	81.2	3.8697
81.7	3.8588	81.2	3.87
81.7	3.8591	81.3	3.87
81.8	3.8588	81.3	3.87
81.8	3.8594	81.4	3.87
81.8	3.8597	81.4	3.8703
81.9	3.8597	81.4	3.8706
81.9	3.8601	81.5	3.8703
82	3.8597	81.5	3.8709
82	3.8601	81.6	3.8709
82.1	3.8604	81.6	3.8712
[truncated: 4,995 more rows]

## Sheet: Fig. 5c
1.7 mAh cm-2		5.4 mAh cm-2		7.8 mAh cm-2
Capacity (mAh cm-2)	Voltage (V)	Capacity (mAh cm-2)	Voltage (V)	Capacity (mAh cm-2)	Voltage (V)
0	2.1	0	2.3	0	2.35
0.0004	3.8269	0.001	3.9205	0.001	3.9459
0.0007	3.7574	0.001	3.8861	0.001	3.887
0.0011	3.7345	0.002	3.8681	0.002	3.8613
0.0014	3.7267	0.003	3.8591	0.003	3.8446
0.0018	3.7209	0.003	3.8495	0.003	3.8303
0.0022	3.7178	0.004	3.8439	0.004	3.8213
0.0025	3.7159	0.005	3.8405	0.005	3.8117
0.0029	3.714	0.006	3.8356	0.006	3.8061
0.0032	3.7131	0.006	3.8346	0.006	3.8002
0.0036	3.7128	0.007	3.8322	0.007	3.7968
0.004	3.7131	0.008	3.8312	0.008	3.794
0.0043	3.7128	0.008	3.8303	0.008	3.7919
0.0047	3.7134	0.009	3.8297	0.009	3.79
0.005	3.7128	0.01	3.8297	0.01	3.7894
0.0054	3.7131	0.01	3.8291	0.01	3.7891
0.0058	3.7137	0.011	3.8291	0.011	3.7884
0.0061	3.7147	0.012	3.8291	0.012	3.7891
0.0065	3.7156	0.012	3.8291	0.013	3.7884
0.0068	3.7159	0.013	3.8291	0.013	3.7891
0.0072	3.7165	0.014	3.8294	0.014	3.7888
0.0076	3.7171	0.014	3.8294	0.015	3.7897
0.0079	3.7174	0.015	3.8291	0.015	3.79
0.0083	3.7174	0.016	3.8294	0.016	3.79
0.0087	3.7174	0.017	3.8291	0.017	3.79
0.009	3.719	0.017	3.8297	0.017	3.7906
0.0094	3.719	0.018	3.8297	0.018	3.7906
0.0097	3.7209	0.019	3.8303	0.019	3.7909
0.0101	3.7218	0.019	3.8303	0.019	3.7919
0.0104	3.7224	0.02	3.8306	0.02	3.7934
0.0108	3.723	0.021	3.83	0.021	3.7928
0.0112	3.723	0.021	3.8306	0.022	3.7943
0.0115	3.723	0.022	3.8309	0.022	3.7946
0.0119	3.724	0.023	3.8312	0.023	3.7953
0.0122	3.7246	0.023	3.8309	0.024	3.7962
0.0126	3.7261	0.024	3.8309	0.024	3.7965
0.013	3.7267	0.025	3.8315	0.025	3.7965
0.0133	3.7271	0.025	3.8309	0.026	3.7965
0.0137	3.7277	0.026	3.8315	0.026	3.7968
0.014	3.7274	0.027	3.8312	0.027	3.7968
0.0144	3.7277	0.028	3.8315	0.028	3.7977
0.0148	3.7283	0.028	3.8318	0.029	3.7984
0.0151	3.7286	0.029	3.8322	0.029	3.7996
0.0155	3.7292	0.03	3.8325	0.03	3.7999
0.0158	3.7305	0.03	3.8322	0.031	3.8008
0.0162	3.7305	0.031	3.8325	0.031	3.8005
0.0166	3.7314	0.032	3.8328	0.032	3.8008
0.0169	3.732	0.032	3.8328	0.033	3.8015
0.0173	3.7323	0.033	3.8328	0.033	3.8021
0.0176	3.7326	0.034	3.8334	0.034	3.8024
0.018	3.7333	0.034	3.8331	0.035	3.8027
0.0184	3.7333	0.035	3.8337	0.035	3.803
0.0187	3.7342	0.036	3.8337	0.036	3.8033
0.0191	3.7348	0.036	3.8337	0.037	3.8039
0.0194	3.7351	0.037	3.8337	0.038	3.8043
0.0198	3.736	0.038	3.834	0.038	3.8049
0.0202	3.737	0.039	3.8343	0.039	3.8055
0.0205	3.737	0.039	3.8343	0.04	3.8058
0.0209	3.7373	0.04	3.8343	0.04	3.8064
0.0213	3.7379	0.041	3.8343	0.041	3.8067
0.0216	3.7388	0.041	3.8346	0.042	3.8067
0.022	3.7388	0.042	3.8346	0.042	3.807
0.0223	3.7388	0.043	3.8346	0.043	3.8074
0.0227	3.7395	0.043	3.8346	0.044	3.808
0.023	3.7398	0.044	3.8346	0.045	3.8086
0.0234	3.7401	0.045	3.8349	0.045	3.8089
0.0238	3.741	0.045	3.8346	0.046	3.8089
0.0241	3.7419	0.046	3.8346	0.047	3.8095
0.0245	3.7426	0.047	3.8356	0.047	3.8092
0.0248	3.7426	0.047	3.8349	0.048	3.8098
0.0252	3.7435	0.048	3.8346	0.049	3.8095
0.0256	3.7435	0.049	3.8346	0.049	3.8105
0.0259	3.7432	0.05	3.8349	0.05	3.8105
0.0263	3.7435	0.05	3.8346	0.051	3.8105
0.0267	3.7435	0.051	3.8349	0.051	3.8105
0.027	3.745	0.052	3.8349	0.052	3.8114
0.0274	3.746	0.052	3.8349	0.053	3.8114
0.0277	3.7469	0.053	3.8349	0.054	3.8114
0.0281	3.7472	0.054	3.8346	0.054	3.8114
0.0284	3.7472	0.054	3.8353	0.055	3.8117
0.0288	3.7478	0.055	3.8353	0.056	3.8123
0.0292	3.7478	0.056	3.8356	0.056	3.8123
0.0295	3.7481	0.056	3.8349	0.057	3.8123
0.0299	3.7481	0.057	3.8356	0.058	3.8123
0.0303	3.7488	0.058	3.8349	0.058	3.8126
0.0306	3.7488	0.058	3.8349	0.059	3.8129
0.031	3.7494	0.059	3.8353	0.06	3.8126
0.0313	3.7497	0.06	3.8353	0.061	3.8132
0.0317	3.7503	0.061	3.8349	0.061	3.8132
0.032	3.7503	0.061	3.8356	0.062	3.8132
0.0324	3.7512	0.062	3.8353	0.063	3.8132
0.0328	3.7519	0.063	3.8349	0.063	3.8132
0.0331	3.7519	0.063	3.8349	0.064	3.8132
0.0335	3.7528	0.064	3.8349	0.065	3.8132
0.0339	3.7528	0.065	3.8346	0.065	3.8132
0.0342	3.7528	0.065	3.8353	0.066	3.8139
0.0346	3.7528	0.066	3.8356	0.067	3.8139
0.0349	3.7534	0.067	3.8356	0.068	3.8142
0.0353	3.7537	0.067	3.8349	0.068	3.8142
0.0357	3.7537	0.068	3.8356	0.069	3.8142
0.036	3.7537	0.069	3.8349	0.07	3.8145
0.0364	3.7547	0.069	3.8353	0.07	3.8148
0.0367	3.7556	0.07	3.8359	0.071	3.8151
0.0371	3.7565	0.071	3.8353	0.072	3.8151
0.0375	3.7565	0.072	3.8356	0.072	3.8151
0.0378	3.7574	0.072	3.8356	0.073	3.8151
0.0382	3.7574	0.073	3.8356	0.074	3.8151
0.0385	3.7578	0.074	3.8356	0.074	3.8154
0.0389	3.7578	0.074	3.8359	0.075	3.8154
0.0392	3.7584	0.075	3.8359	0.076	3.8154
0.0396	3.7584	0.076	3.8356	0.077	3.8154
0.04	3.7584	0.076	3.8349	0.077	3.8154
0.0403	3.7584	0.077	3.8356	0.078	3.8157
0.0407	3.7584	0.078	3.8356	0.079	3.8157
0.0411	3.7587	0.078	3.8356	0.079	3.8157
0.0414	3.7587	0.079	3.8356	0.08	3.816
0.0418	3.7593	0.08	3.8356	0.081	3.8157
0.0421	3.7602	0.08	3.8359	0.081	3.8163
0.0425	3.7612	0.081	3.8356	0.082	3.8157
0.0429	3.7615	0.082	3.8356	0.083	3.8157
0.0432	3.7612	0.083	3.8356	0.083	3.8157
0.0436	3.7618	0.083	3.8356	0.084	3.816
0.0439	3.7624	0.084	3.8356	0.085	3.816
0.0443	3.7624	0.085	3.8359	0.086	3.8157
0.0447	3.7624	0.085	3.8359	0.086	3.8163
0.045	3.7627	0.086	3.8359	0.087	3.816
0.0454	3.763	0.087	3.8356	0.088	3.816
0.0457	3.763	0.087	3.8362	0.088	3.816
0.0461	3.763	0.088	3.8359	0.089	3.8163
0.0465	3.763	0.089	3.8359	0.09	3.8163
0.0468	3.764	0.089	3.8362	0.09	3.8163
0.0472	3.764	0.09	3.8362	0.091	3.8163
0.0475	3.7649	0.091	3.8356	0.092	3.816
0.0479	3.7646	0.091	3.8359	0.093	3.8163
0.0483	3.7652	0.092	3.8362	0.093	3.8163
0.0486	3.7658	0.093	3.8356	0.094	3.8163
0.049	3.7664	0.094	3.8359	0.095	3.8167
0.0493	3.7674	0.094	3.8356	0.095	3.8163
0.0497	3.7674	0.095	3.8365	0.096	3.8167
0.0501	3.7677	0.096	3.8359	0.097	3.817
0.0504	3.768	0.096	3.8362	0.097	3.8163
0.0508	3.7683	0.097	3.8359	0.098	3.816
0.0511	3.7686	0.098	3.8359	0.099	3.8167
0.0515	3.7683	0.098	3.8359	0.099	3.8167
0.0519	3.7686	0.099	3.8362	0.1	3.817
0.0522	3.7686	0.1	3.8362	0.101	3.8167
0.0526	3.7686	0.1	3.8365	0.102	3.817
0.0529	3.7689	0.101	3.8362	0.102	3.817
0.0533	3.7689	0.102	3.8359	0.103	3.817
0.0537	3.7695	0.102	3.8362	0.104	3.817
0.054	3.7698	0.103	3.8359	0.104	3.817
0.0544	3.7698	0.104	3.8362	0.105	3.817
0.0547	3.7698	0.105	3.8356	0.106	3.817
0.0551	3.7708	0.105	3.8359	0.106	3.817
0.0555	3.7714	0.106	3.8359	0.107	3.817
0.0558	3.7717	0.107	3.8359	0.108	3.817
0.0562	3.772	0.107	3.8359	0.109	3.817
0.0565	3.7723	0.108	3.8359	0.109	3.817
0.0569	3.772	0.109	3.8362	0.11	3.817
0.0573	3.7723	0.109	3.8359	0.111	3.817
0.0576	3.7729	0.11	3.8359	0.111	3.817
0.058	3.7723	0.111	3.8362	0.112	3.817
0.0583	3.7729	0.111	3.8362	0.113	3.817
0.0587	3.7733	0.112	3.8356	0.113	3.817
0.0591	3.7733	0.113	3.8359	0.114	3.817
0.0594	3.7736	0.113	3.8362	0.115	3.817
0.0598	3.7733	0.114	3.8356	0.115	3.817
0.0601	3.7733	0.115	3.8365	0.116	3.817
0.0605	3.7733	0.116	3.8359	0.117	3.817
0.0609	3.7736	0.116	3.8356	0.118	3.817
0.0612	3.7742	0.117	3.8359	0.118	3.817
0.0616	3.7742	0.118	3.8356	0.119	3.817
0.0619	3.7748	0.118	3.8362	0.12	3.817
0.0623	3.7751	0.119	3.8356	0.12	3.817
0.0627	3.7751	0.12	3.8356	0.121	3.817
0.063	3.7757	0.12	3.8359	0.122	3.817
0.0634	3.7764	0.121	3.8356	0.122	3.817
0.0637	3.7767	0.122	3.8356	0.123	3.817
0.0641	3.7767	0.122	3.8356	0.124	3.817
0.0645	3.7773	0.123	3.8356	0.125	3.817
0.0648	3.7773	0.124	3.8359	0.125	3.817
0.0652	3.7773	0.125	3.8356	0.126	3.817
0.0655	3.7776	0.125	3.8353	0.127	3.817
0.0659	3.7779	0.126	3.8356	0.127	3.8173
0.0663	3.7779	0.127	3.8356	0.128	3.817
0.0666	3.7779	0.127	3.8356	0.129	3.817
0.067	3.7779	0.128	3.8353	0.129	3.817
0.0673	3.7779	0.129	3.8359	0.13	3.817
0.0677	3.7779	0.129	3.8356	0.131	3.817
0.0681	3.7782	0.13	3.8356	0.131	3.817
0.0684	3.7788	0.131	3.8349	0.132	3.8173
0.0688	3.7788	0.131	3.8356	0.133	3.8173
0.0691	3.7788	0.132	3.8353	0.134	3.8176
0.0695	3.7788	0.133	3.8353	0.134	3.8173
0.0699	3.7788	0.133	3.8353	0.135	3.8173
0.0702	3.7791	0.134	3.8353	0.136	3.817
0.0706	3.7798	0.135	3.8356	0.136	3.8176
0.0709	3.7801	0.136	3.8349	0.137	3.8173
0.0713	3.7798	0.136	3.8349	0.138	3.817
0.0717	3.7807	0.137	3.8356	0.138	3.8176
0.072	3.7807	0.138	3.8349	0.139	3.817
0.0724	3.7813	0.138	3.8353	0.14	3.817
0.0728	3.7816	0.139	3.8356	0.141	3.817
0.0731	3.7816	0.14	3.8349	0.141	3.8173
0.0735	3.7816	0.14	3.8349	0.142	3.8173
0.0738	3.7822	0.141	3.8349	0.143	3.817
0.0742	3.7826	0.142	3.8349	0.143	3.817
0.0745	3.7826	0.142	3.8353	0.144	3.817
0.0749	3.7822	0.143	3.8346	0.145	3.817
0.0753	3.7822	0.144	3.8356	0.145	3.817
0.0756	3.7826	0.144	3.8346	0.146	3.8173
0.076	3.7826	0.145	3.8353	0.147	3.8173
0.0763	3.7826	0.146	3.8349	0.147	3.8176
0.0767	3.7829	0.147	3.8346	0.148	3.8173
0.0771	3.7829	0.147	3.8353	0.149	3.8173
0.0774	3.7829	0.148	3.8346	0.15	3.8173
0.0778	3.7835	0.149	3.8349	0.15	3.817
0.0781	3.7835	0.149	3.8353	0.151	3.8173
0.0785	3.7835	0.15	3.8353	0.152	3.817
0.0789	3.7835	0.151	3.8346	0.152	3.8176
0.0792	3.7835	0.151	3.8349	0.153	3.8179
0.0796	3.7835	0.152	3.8353	0.154	3.8173
0.08	3.7844	0.153	3.8353	0.154	3.8173
0.0803	3.7838	0.153	3.8346	0.155	3.8176
0.0807	3.7844	0.154	3.8353	0.156	3.8173
0.081	3.7844	0.155	3.8353	0.157	3.8173
0.0814	3.7847	0.155	3.8349	0.157	3.8173
0.0817	3.7844	0.156	3.8353	0.158	3.817
0.0821	3.785	0.157	3.8353	0.159	3.8173
0.0825	3.7853	0.158	3.8353	0.159	3.8176
0.0828	3.786	0.158	3.8353	0.16	3.8176
0.0832	3.7866	0.159	3.8349	0.161	3.817
0.0836	3.7866	0.16	3.8346	0.161	3.817
0.0839	3.7866	0.16	3.8353	0.162	3.8173
0.0843	3.7866	0.161	3.8349	0.163	3.8176
0.0846	3.7872	0.162	3.8346	0.163	3.8173
0.085	3.7872	0.162	3.8349	0.164	3.8176
0.0854	3.7872	0.163	3.8349	0.165	3.8173
0.0857	3.7872	0.164	3.8349	0.166	3.8179
0.0861	3.7872	0.164	3.8349	0.166	3.8173
0.0864	3.7872	0.165	3.8346	0.167	3.8173
0.0868	3.7872	0.166	3.8346	0.168	3.817
0.0872	3.7875	0.166	3.8349	0.168	3.8176
0.0875	3.7881	0.167	3.8353	0.169	3.817
0.0879	3.7881	0.168	3.8346	0.17	3.8173
0.0882	3.7881	0.169	3.8349	0.17	3.817
0.0886	3.7881	0.169	3.8346	0.171	3.8176
0.089	3.7881	0.17	3.8346	0.172	3.8173
0.0893	3.7881	0.171	3.8349	0.173	3.8173
0.0897	3.7881	0.171	3.8346	0.173	3.8173
0.09	3.7881	0.172	3.8349	0.174	3.8173
0.0904	3.7891	0.173	3.8346	0.175	3.8176
0.0908	3.7891	0.173	3.8346	0.175	3.8173
0.0911	3.7891	0.174	3.8349	0.176	3.8173
0.0915	3.7894	0.175	3.8346	0.177	3.8173
0.0918	3.79	0.175	3.8349	0.177	3.817
0.0922	3.79	0.176	3.8346	0.178	3.817
0.0926	3.79	0.177	3.8346	0.179	3.8176
0.0929	3.79	0.177	3.8349	0.179	3.8173
0.0933	3.79	0.178	3.8346	0.18	3.8176
0.0936	3.7906	0.179	3.8346	0.181	3.8176
0.094	3.7906	0.18	3.8346	0.182	3.817
0.0944	3.7906	0.18	3.8349	0.182	3.817
0.0947	3.7909	0.181	3.8349	0.183	3.8176
0.0951	3.7909	0.182	3.8346	0.184	3.8176
0.0954	3.7912	0.182	3.8349	0.184	3.8176
0.0958	3.7915	0.183	3.8346	0.185	3.8179
0.0962	3.7919	0.184	3.8346	0.186	3.8173
0.0965	3.7922	0.184	3.8346	0.186	3.8179
0.0969	3.7925	0.185	3.8346	0.187	3.8173
0.0972	3.7928	0.186	3.8346	0.188	3.8173
0.0976	3.7928	0.186	3.8346	0.189	3.8179
0.098	3.7928	0.187	3.8346	0.189	3.8173
0.0983	3.7928	0.188	3.8346	0.19	3.8176
0.0987	3.7928	0.188	3.8346	0.191	3.817
0.099	3.7934	0.189	3.8346	0.191	3.817
0.0994	3.7934	0.19	3.8346	0.192	3.8173
0.0998	3.7934	0.191	3.8346	0.193	3.8173
0.1001	3.7934	0.191	3.8346	0.193	3.8173
0.1005	3.7937	0.192	3.8346	0.194	3.817
0.1008	3.7937	0.193	3.8346	0.195	3.8173
0.1012	3.7934	0.193	3.8343	0.195	3.8173
0.1016	3.7934	0.194	3.8346	0.196	3.817
0.1019	3.7937	0.195	3.8346	0.197	3.8173
0.1023	3.7934	0.195	3.8343	0.198	3.817
0.1026	3.7934	0.196	3.8343	0.198	3.8176
0.103	3.7937	0.197	3.8346	0.199	3.8173
0.1034	3.7934	0.197	3.8343	0.2	3.8176
0.1037	3.7934	0.198	3.834	0.2	3.817
0.1041	3.7934	0.199	3.834	0.201	3.8173
0.1044	3.7934	0.199	3.8337	0.202	3.817
0.1048	3.7937	0.2	3.834	0.202	3.8176
0.1052	3.794	0.201	3.8337	0.203	3.817
0.1055	3.794	0.202	3.8337	0.204	3.817
0.1059	3.7943	0.202	3.8334	0.205	3.8173
0.1062	3.7943	0.203	3.8337	0.205	3.817
0.1066	3.7943	0.204	3.8337	0.206	3.817
0.107	3.7943	0.204	3.8337	0.207	3.817
0.1073	3.7943	0.205	3.8337	0.207	3.817
0.1077	3.794	0.206	3.8337	0.208	3.817
0.108	3.7943	0.206	3.8337	0.209	3.8173
0.1084	3.7937	0.207	3.8337	0.209	3.817
0.1088	3.795	0.208	3.8337	0.21	3.8173
0.1091	3.7946	0.208	3.8337	0.211	3.817
0.1095	3.795	0.209	3.8334	0.212	3.817
0.1098	3.7959	0.21	3.8328	0.212	3.817
0.1102	3.7956	0.21	3.8337	0.213	3.817
0.1106	3.7956	0.211	3.8334	0.214	3.817
0.1109	3.7962	0.212	3.8337	0.214	3.817
0.1113	3.7968	0.213	3.8337	0.215	3.817
0.1116	3.7971	0.213	3.8331	0.216	3.817
0.112	3.7965	0.214	3.8328	0.216	3.817
0.1124	3.7971	0.215	3.8328	0.217	3.817
0.1127	3.7971	0.215	3.8331	0.218	3.817
0.1131	3.7971	0.216	3.8328	0.218	3.817
0.1134	3.7974	0.217	3.8331	0.219	3.817
0.1138	3.7977	0.217	3.8331	0.22	3.817
0.1142	3.7974	0.218	3.8328	0.221	3.817
0.1145	3.7981	0.219	3.8328	0.221	3.817
0.1149	3.7984	0.219	3.8328	0.222	3.817
0.1152	3.7984	0.22	3.8328	0.223	3.817
0.1156	3.7981	0.221	3.8328	0.223	3.817
0.116	3.7993	0.221	3.8328	0.224	3.817
0.1163	3.7987	0.222	3.8328	0.225	3.817
0.1167	3.7987	0.223	3.8328	0.225	3.817
0.117	3.7987	0.224	3.8328	0.226	3.817
0.1174	3.7993	0.224	3.8328	0.227	3.817
0.1178	3.7987	0.225	3.8328	0.228	3.817
0.1181	3.7987	0.226	3.8322	0.228	3.817
0.1185	3.799	0.226	3.8328	0.229	3.817
0.1188	3.799	0.227	3.8325	0.23	3.817
0.1192	3.7987	0.228	3.8325	0.23	3.817
0.1196	3.7993	0.228	3.8328	0.231	3.817
0.1199	3.7987	0.229	3.8325	0.232	3.817
0.1203	3.7987	0.23	3.8328	0.232	3.817
0.1206	3.7987	0.23	3.8322	0.233	3.817
0.121	3.799	0.231	3.8322	0.234	3.817
0.1214	3.799	0.232	3.8325	0.234	3.817
0.1217	3.7984	0.232	3.8325	0.235	3.817
0.1221	3.799	0.233	3.8322	0.236	3.817
0.1224	3.799	0.234	3.8322	0.237	3.817
0.1228	3.799	0.235	3.8325	0.237	3.817
0.1232	3.799	0.235	3.8322	0.238	3.817
0.1235	3.799	0.236	3.8325	0.239	3.817
0.1239	3.799	0.237	3.8325	0.239	3.817
0.1242	3.7993	0.237	3.8322	0.24	3.817
0.1246	3.7993	0.238	3.8322	0.241	3.817
0.125	3.7987	0.239	3.8322	0.241	3.817
0.1253	3.799	0.239	3.8325	0.242	3.817
0.1257	3.7993	0.24	3.8318	0.243	3.817
0.126	3.7993	0.241	3.8322	0.244	3.817
0.1264	3.7993	0.241	3.8315	0.244	3.817
0.1268	3.7993	0.242	3.8315	0.245	3.817
0.1271	3.7993	0.243	3.8322	0.246	3.817
0.1275	3.7993	0.243	3.8312	0.246	3.817
0.1279	3.7993	0.244	3.8318	0.247	3.817
0.1282	3.7996	0.245	3.8312	0.248	3.8167
0.1286	3.7996	0.246	3.8312	0.248	3.817
0.1289	3.7993	0.246	3.8315	0.249	3.817
0.1293	3.7996	0.247	3.8309	0.25	3.817
0.1297	3.7996	0.248	3.8315	0.25	3.817
0.13	3.7996	0.248	3.8322	0.251	3.817
0.1304	3.8002	0.249	3.8315	0.252	3.817
0.1307	3.7996	0.25	3.8312	0.253	3.817
0.1311	3.7999	0.25	3.8318	0.253	3.817
0.1314	3.7993	0.251	3.8315	0.254	3.817
0.1318	3.7996	0.252	3.8318	0.255	3.817
0.1322	3.7999	0.252	3.8312	0.255	3.817
0.1325	3.8002	0.253	3.8312	0.256	3.8167
0.1329	3.8002	0.254	3.8315	0.257	3.817
0.1333	3.7993	0.255	3.8312	0.257	3.817
0.1336	3.7999	0.255	3.8315	0.258	3.8167
0.134	3.7999	0.256	3.8315	0.259	3.8167
0.1343	3.8005	0.257	3.8318	0.26	3.817
0.1347	3.8008	0.257	3.8315	0.26	3.8167
0.1351	3.8012	0.258	3.8312	0.261	3.817
0.1354	3.8005	0.259	3.8315	0.262	3.816
0.1358	3.8015	0.259	3.8312	0.262	3.8167
0.1361	3.8012	0.26	3.8312	0.263	3.817
0.1365	3.8015	0.261	3.8312	0.264	3.817
0.1368	3.8015	0.261	3.8309	0.264	3.8163
0.1372	3.8012	0.262	3.8309	0.265	3.8167
0.1376	3.8018	0.263	3.8312	0.266	3.8167
0.1379	3.8018	0.263	3.8309	0.266	3.817
0.1383	3.8018	0.264	3.8312	0.267	3.8167
0.1387	3.8021	0.265	3.8309	0.268	3.817
0.139	3.8021	0.266	3.8309	0.269	3.817
0.1394	3.8021	0.266	3.8306	0.269	3.817
0.1397	3.8021	0.267	3.8309	0.27	3.817
0.1401	3.8021	0.268	3.8306	0.271	3.8163
0.1405	3.8021	0.268	3.8309	0.271	3.8163
0.1408	3.8024	0.269	3.8306	0.272	3.8163
0.1412	3.8027	0.27	3.8303	0.273	3.8167
0.1415	3.803	0.27	3.8309	0.273	3.817
0.1419	3.803	0.271	3.8306	0.274	3.816
0.1423	3.8024	0.272	3.8306	0.275	3.8163
0.1426	3.8027	0.272	3.8303	0.276	3.8167
0.143	3.803	0.273	3.8309	0.276	3.8163
0.1433	3.8027	0.274	3.8306	0.277	3.8167
0.1437	3.803	0.274	3.8306	0.278	3.8163
0.1441	3.803	0.275	3.8303	0.278	3.816
0.1444	3.803	0.276	3.83	0.279	3.8163
0.1448	3.803	0.277	3.83	0.28	3.8163
0.1451	3.803	0.277	3.8303	0.28	3.8163
0.1455	3.8033	0.278	3.8303	0.281	3.8163
0.1459	3.803	0.279	3.8303	0.282	3.8163
0.1462	3.803	0.279	3.8303	0.282	3.816
0.1466	3.803	0.28	3.83	0.283	3.8163
0.1469	3.803	0.281	3.83	0.284	3.8163
0.1473	3.803	0.281	3.83	0.285	3.816
0.1477	3.803	0.282	3.83	0.285	3.8163
0.148	3.8036	0.283	3.83	0.286	3.8163
0.1484	3.803	0.283	3.83	0.287	3.8157
0.1487	3.8033	0.284	3.8297	0.287	3.816
0.1491	3.8033	0.285	3.8297	0.288	3.8163
0.1495	3.803	0.285	3.83	0.289	3.8163
0.1498	3.8033	0.286	3.8297	0.289	3.816
0.1502	3.8036	0.287	3.83	0.29	3.816
0.1505	3.8036	0.288	3.8297	0.291	3.8167
0.1509	3.803	0.288	3.8297	0.292	3.816
0.1513	3.803	0.289	3.8297	0.292	3.816
0.1516	3.8039	0.29	3.8297	0.293	3.8163
0.152	3.8036	0.29	3.8294	0.294	3.8163
0.1523	3.8033	0.291	3.8297	0.294	3.816
0.1527	3.8036	0.292	3.8297	0.295	3.8163
0.1531	3.8036	0.292	3.8294	0.296	3.816
0.1534	3.8039	0.293	3.83	0.296	3.816
0.1538	3.8036	0.294	3.8297	0.297	3.816
0.1541	3.8036	0.294	3.8297	0.298	3.8163
0.1545	3.8039	0.295	3.8294	0.299	3.816
0.1549	3.8033	0.296	3.8291	0.299	3.816
0.1552	3.8036	0.296	3.8297	0.3	3.816
0.1556	3.8036	0.297	3.8297	0.301	3.816
0.1559	3.8039	0.298	3.8294	0.301	3.816
0.1563	3.8039	0.299	3.8294	0.302	3.816
0.1567	3.8039	0.299	3.8297	0.303	3.816
0.157	3.8039	0.3	3.8291	0.303	3.8157
0.1574	3.8039	0.301	3.8291	0.304	3.816
0.1577	3.8039	0.301	3.8294	0.305	3.816
0.1581	3.8039	0.302	3.8291	0.305	3.8163
0.1585	3.8039	0.303	3.8294	0.306	3.816
0.1588	3.8039	0.303	3.8291	0.307	3.816
0.1592	3.8039	0.304	3.8291	0.308	3.8163
0.1595	3.8039	0.305	3.8291	0.308	3.816
0.1599	3.8043	0.305	3.8291	0.309	3.816
0.1603	3.8039	0.306	3.8291	0.31	3.816
0.1606	3.8039	0.307	3.8291	0.31	3.8154
0.161	3.8039	0.307	3.8291	0.311	3.816
0.1613	3.8039	0.308	3.8291	0.312	3.816
0.1617	3.8046	0.309	3.8291	0.312	3.816
0.1621	3.8039	0.31	3.8291	0.313	3.816
0.1624	3.8046	0.31	3.8291	0.314	3.816
0.1628	3.8049	0.311	3.8291	0.315	3.816
0.1631	3.8049	0.312	3.8291	0.315	3.816
0.1635	3.8043	0.312	3.8291	0.316	3.816
0.1639	3.8043	0.313	3.8291	0.317	3.8163
0.1642	3.8046	0.314	3.8291	0.317	3.816
0.1646	3.8049	0.314	3.8291	0.318	3.8157
0.1649	3.8049	0.315	3.8291	0.319	3.816
0.1653	3.8049	0.316	3.8291	0.319	3.816
0.1657	3.8049	0.316	3.8291	0.32	3.816
0.166	3.8049	0.317	3.8291	0.321	3.816
0.1664	3.8052	0.318	3.8291	0.321	3.816
0.1667	3.8049	0.318	3.8291	0.322	3.816
0.1671	3.8049	0.319	3.8294	0.323	3.816
0.1675	3.8055	0.32	3.8291	0.324	3.816
0.1678	3.8055	0.321	3.8291	0.324	3.816
0.1682	3.8055	0.321	3.8291	0.325	3.816
0.1685	3.8058	0.322	3.8291	0.326	3.8163
0.1689	3.8058	0.323	3.8291	0.326	3.8163
0.1693	3.8055	0.323	3.8291	0.327	3.8157
0.1696	3.8055	0.324	3.8291	0.328	3.8154
0.17	3.8058	0.325	3.8291	0.328	3.8157
0.1703	3.8061	0.325	3.8291	0.329	3.8157
0.1707	3.8058	0.326	3.8297	0.33	3.816
0.1711	3.8061	0.327	3.8291	0.33	3.8157
0.1714	3.8061	0.327	3.8291	0.331	3.816
0.1718	3.8061	0.328	3.8291	0.332	3.816
0.1721	3.8058	0.329	3.8291	0.333	3.816
0.1725	3.8067	0.329	3.8291	0.333	3.816
0.1729	3.8064	0.33	3.8291	0.334	3.816
0.1732	3.8067	0.331	3.8291	0.335	3.8154
0.1736	3.8067	0.332	3.8291	0.335	3.8157
0.1739	3.8064	0.332	3.8291	0.336	3.8157
0.1743	3.8067	0.333	3.8291	0.337	3.8154
0.1747	3.8064	0.334	3.8291	0.337	3.8157
0.175	3.8067	0.334	3.8291	0.338	3.8154
0.1754	3.8064	0.335	3.8291	0.339	3.8157
0.1757	3.8067	0.336	3.8291	0.34	3.8157
0.1761	3.8067	0.336	3.8291	0.34	3.816
0.1765	3.8067	0.337	3.8291	0.341	3.8154
0.1768	3.8067	0.338	3.8291	0.342	3.8154
0.1772	3.8067	0.338	3.8291	0.342	3.8154
0.1776	3.8067	0.339	3.8291	0.343	3.8157
0.1779	3.8067	0.34	3.8291	0.344	3.8157
0.1783	3.8067	0.34	3.8291	0.344	3.8157
0.1786	3.8067	0.341	3.8287	0.345	3.8157
0.179	3.8067	0.342	3.8291	0.346	3.8154
0.1794	3.8067	0.343	3.8291	0.346	3.8157
0.1797	3.8067	0.343	3.8291	0.347	3.8151
0.1801	3.8067	0.344	3.8291	0.348	3.816
0.1804	3.8067	0.345	3.8291	0.349	3.8157
0.1808	3.8067	0.345	3.8291	0.349	3.816
0.1811	3.8067	0.346	3.8284	0.35	3.816
0.1815	3.807	0.347	3.8281	0.351	3.8151
0.1819	3.8067	0.347	3.8284	0.351	3.8157
0.1822	3.807	0.348	3.8284	0.352	3.8151
0.1826	3.807	0.349	3.8287	0.353	3.8154
0.1829	3.8067	0.349	3.8281	0.353	3.8151
0.1833	3.8067	0.35	3.8281	0.354	3.8157
0.1837	3.8067	0.351	3.8281	0.355	3.8154
0.184	3.8067	0.351	3.8281	0.356	3.8151
0.1844	3.8067	0.352	3.8281	0.356	3.8154
0.1847	3.8067	0.353	3.8281	0.357	3.8151
0.1851	3.8067	0.354	3.8281	0.358	3.8151
0.1855	3.8067	0.354	3.8284	0.358	3.8151
0.1858	3.8067	0.355	3.8278	0.359	3.8157
0.1862	3.8067	0.356	3.8281	0.36	3.8151
0.1865	3.8067	0.356	3.8275	0.36	3.8154
0.1869	3.8067	0.357	3.8281	0.361	3.8151
0.1873	3.8067	0.358	3.8275	0.362	3.8151
0.1876	3.8067	0.358	3.8275	0.362	3.8154
0.188	3.8067	0.359	3.8272	0.363	3.8154
0.1884	3.8067	0.36	3.8278	0.364	3.8151
0.1887	3.8067	0.36	3.8275	0.365	3.8151
0.1891	3.807	0.361	3.8281	0.365	3.8151
0.1894	3.8067	0.362	3.8275	0.366	3.8154
0.1898	3.8067	0.362	3.8275	0.367	3.8157
0.1901	3.8067	0.363	3.8275	0.367	3.8151
0.1905	3.807	0.364	3.8278	0.368	3.8154
0.1909	3.8067	0.365	3.8278	0.369	3.8151
0.1912	3.807	0.365	3.8272	0.369	3.8151
0.1916	3.807	0.366	3.8275	0.37	3.8151
0.192	3.807	0.367	3.8275	0.371	3.8154
0.1923	3.8067	0.367	3.8278	0.372	3.8157
0.1927	3.807	0.368	3.8278	0.372	3.8151
0.193	3.807	0.369	3.8278	0.373	3.8151
0.1934	3.8074	0.369	3.8278	0.374	3.8151
0.1937	3.807	0.37	3.8278	0.374	3.8151
0.1941	3.807	0.371	3.8275	0.375	3.8154
0.1945	3.807	0.371	3.8275	0.376	3.8154
0.1948	3.8074	0.372	3.8272	0.376	3.8151
0.1952	3.8074	0.373	3.8269	0.377	3.8151
0.1956	3.8074	0.373	3.8272	0.378	3.8157
0.1959	3.8077	0.374	3.8275	0.378	3.8151
0.1963	3.8077	0.375	3.8266	0.379	3.8151
0.1966	3.8077	0.376	3.8269	0.38	3.8151
0.197	3.8074	0.376	3.8272	0.381	3.8151
0.1974	3.8077	0.377	3.8275	0.381	3.8157
0.1977	3.8077	0.378	3.8272	0.382	3.8154
0.1981	3.8074	0.378	3.8263	0.383	3.8151
0.1984	3.8077	0.379	3.8272	0.383	3.8151
0.1988	3.8077	0.38	3.8269	0.384	3.8151
0.1992	3.8077	0.38	3.8272	0.385	3.8151
0.1995	3.8077	0.381	3.8272	0.385	3.8151
0.1999	3.8077	0.382	3.8266	0.386	3.8151
0.2002	3.8077	0.382	3.8275	0.387	3.8151
0.2006	3.8077	0.383	3.8269	0.388	3.8151
0.201	3.8077	0.384	3.8269	0.388	3.8151
0.2013	3.8077	0.385	3.8275	0.389	3.8154
0.2017	3.8077	0.385	3.8266	0.39	3.8154
0.202	3.8077	0.386	3.8269	0.39	3.8151
0.2024	3.8077	0.387	3.8263	0.391	3.8151
0.2028	3.8077	0.387	3.8269	0.392	3.8151
0.2031	3.8077	0.388	3.8269	0.392	3.8154
0.2035	3.8077	0.389	3.8269	0.393	3.8151
0.2038	3.8077	0.389	3.8266	0.394	3.8151
0.2042	3.808	0.39	3.8269	0.394	3.8151
0.2046	3.8077	0.391	3.8269	0.395	3.8151
0.2049	3.8077	0.391	3.8266	0.396	3.8151
0.2053	3.8077	0.392	3.8269	0.397	3.8151
0.2056	3.8077	0.393	3.8269	0.397	3.8154
0.206	3.8077	0.393	3.8266	0.398	3.8151
0.2064	3.8077	0.394	3.8266	0.399	3.8151
0.2067	3.8077	0.395	3.8263	0.399	3.8151
0.2071	3.8077	0.396	3.8266	0.4	3.8148
0.2074	3.8077	0.396	3.8266	0.401	3.8151
0.2078	3.8077	0.397	3.8263	0.401	3.8151
0.2082	3.808	0.398	3.8266	0.402	3.8151
0.2085	3.808	0.398	3.8256	0.403	3.8151
0.2089	3.808	0.399	3.826	0.404	3.8151
0.2092	3.808	0.4	3.8266	0.404	3.8151
0.2096	3.8077	0.4	3.8266	0.405	3.8151
0.21	3.8077	0.401	3.8266	0.406	3.8151
0.2103	3.8077	0.402	3.8256	0.406	3.8151
0.2107	3.8077	0.402	3.8266	0.407	3.8151
0.211	3.8077	0.403	3.8266	0.408	3.8151
0.2114	3.808	0.404	3.8266	0.408	3.8151
0.2118	3.808	0.404	3.8263	0.409	3.8151
0.2121	3.808	0.405	3.826	0.41	3.8151
0.2125	3.808	0.406	3.8253	0.411	3.8151
0.2128	3.808	0.407	3.8256	0.411	3.8151
0.2132	3.808	0.407	3.826	0.412	3.8154
0.2136	3.808	0.408	3.826	0.413	3.8151
0.2139	3.8086	0.409	3.8256	0.413	3.8151
0.2143	3.8086	0.409	3.826	0.414	3.8151
0.2146	3.8086	0.41	3.8263	0.415	3.8151
0.215	3.808	0.411	3.826	0.415	3.8151
0.2154	3.8086	0.411	3.8256	0.416	3.8151
0.2157	3.8086	0.412	3.826	0.417	3.8151
0.2161	3.8083	0.413	3.8256	0.417	3.8151
0.2164	3.8086	0.413	3.8253	0.418	3.8151
0.2168	3.8083	0.414	3.826	0.419	3.8148
0.2172	3.8086	0.415	3.8263	0.42	3.8148
0.2175	3.8086	0.415	3.826	0.42	3.8142
0.2179	3.8086	0.416	3.826	0.421	3.8151
0.2182	3.8086	0.417	3.8256	0.422	3.8148
0.2186	3.8086	0.418	3.8256	0.422	3.8148
0.219	3.8083	0.418	3.8263	0.423	3.8148
0.2193	3.8086	0.419	3.826	0.424	3.8151
0.2197	3.8086	0.42	3.8263	0.424	3.8148
0.22	3.8086	0.42	3.826	0.425	3.8151
0.2204	3.8086	0.421	3.826	0.426	3.8151
0.2208	3.8086	0.422	3.8256	0.427	3.8151
0.2211	3.8086	0.422	3.8256	0.427	3.8151
0.2215	3.8086	0.423	3.826	0.428	3.8151
0.2218	3.8086	0.424	3.8256	0.429	3.8148
0.2222	3.8086	0.424	3.8263	0.429	3.8151
0.2226	3.8086	0.425	3.8256	0.43	3.8151
0.2229	3.8089	0.426	3.8263	0.431	3.8151
0.2233	3.8086	0.426	3.8256	0.431	3.8148
0.2236	3.8086	0.427	3.8253	0.432	3.8148
0.224	3.8086	0.428	3.826	0.433	3.8148
0.2244	3.8086	0.429	3.8263	0.433	3.8151
0.2247	3.8086	0.429	3.826	0.434	3.8151
0.2251	3.8086	0.43	3.8256	0.435	3.8151
0.2254	3.8086	0.431	3.826	0.436	3.8151
0.2258	3.8086	0.431	3.826	0.436	3.8148
0.2262	3.8086	0.432	3.8263	0.437	3.8151
0.2265	3.8086	0.433	3.826	0.438	3.8145
0.2269	3.8086	0.433	3.8253	0.438	3.8148
0.2272	3.8086	0.434	3.8253	0.439	3.8151
0.2276	3.8086	0.435	3.825	0.44	3.8151
0.228	3.8086	0.435	3.826	0.44	3.8145
0.2283	3.8086	0.436	3.826	0.441	3.8151
0.2287	3.8086	0.437	3.8256	0.442	3.8151
0.229	3.8089	0.437	3.8247	0.443	3.8151
0.2294	3.8089	0.438	3.8253	0.443	3.8151
0.2298	3.8086	0.439	3.8253	0.444	3.8145
0.2301	3.8089	0.44	3.8253	0.445	3.8148
0.2305	3.8089	0.44	3.825	0.445	3.8151
0.2308	3.8092	0.441	3.825	0.446	3.8148
0.2312	3.8092	0.442	3.825	0.447	3.8148
0.2316	3.8089	0.442	3.8253	0.447	3.8145
0.2319	3.8086	0.443	3.8253	0.448	3.8151
0.2323	3.8092	0.444	3.8256	0.449	3.8145
0.2326	3.8092	0.444	3.825	0.449	3.8148
0.233	3.8095	0.445	3.825	0.45	3.8148
0.2334	3.8092	0.446	3.8253	0.451	3.8145
0.2337	3.8095	0.446	3.8253	0.452	3.8145
0.2341	3.8095	0.447	3.825	0.452	3.8151
0.2344	3.8092	0.448	3.8253	0.453	3.8148
0.2348	3.8095	0.448	3.825	0.454	3.8148
0.2352	3.8092	0.449	3.8253	0.454	3.8148
0.2355	3.8095	0.45	3.8253	0.455	3.8145
0.2359	3.8095	0.451	3.8253	0.456	3.8151
0.2362	3.8095	0.451	3.825	0.456	3.8148
0.2366	3.8095	0.452	3.8244	0.457	3.8148
0.237	3.8095	0.453	3.8244	0.458	3.8148
0.2373	3.8095	0.453	3.825	0.459	3.8151
0.2377	3.8098	0.454	3.8253	0.459	3.8151
0.2381	3.8095	0.455	3.825	0.46	3.8145
0.2384	3.8098	0.455	3.8253	0.461	3.8151
0.2388	3.8095	0.456	3.8253	0.461	3.8151
0.2391	3.8098	0.457	3.825	0.462	3.8148
0.2395	3.8101	0.457	3.825	0.463	3.8145
0.2398	3.8101	0.458	3.825	0.463	3.8145
0.2402	3.8101	0.459	3.8244	0.464	3.8148
0.2406	3.8101	0.459	3.8247	0.465	3.8148
0.2409	3.8095	0.46	3.8253	0.465	3.8148
0.2413	3.8101	0.461	3.825	0.466	3.8145
0.2417	3.8105	0.462	3.825	0.467	3.8148
0.242	3.8101	0.462	3.825	0.468	3.8148
0.2424	3.8105	0.463	3.8247	0.468	3.8142
0.2427	3.8105	0.464	3.8247	0.469	3.8145
0.2431	3.8105	0.464	3.8247	0.47	3.8148
0.2435	3.8105	0.465	3.8247	0.47	3.8148
0.2438	3.8101	0.466	3.825	0.471	3.8142
0.2442	3.8098	0.466	3.8247	0.472	3.8151
0.2445	3.8101	0.467	3.825	0.472	3.8148
0.2449	3.8101	0.468	3.8247	0.473	3.8148
0.2452	3.8101	0.468	3.8247	0.474	3.8145
0.2456	3.8105	0.469	3.8244	0.475	3.8142
0.246	3.8105	0.47	3.8244	0.475	3.8139
0.2463	3.8105	0.47	3.8244	0.476	3.8142
0.2467	3.8105	0.471	3.8247	0.477	3.8145
0.2471	3.8105	0.472	3.8247	0.477	3.8142
0.2474	3.8105	0.473	3.8244	0.478	3.8142
0.2478	3.8105	0.473	3.8247	0.479	3.8148
0.2481	3.8105	0.474	3.8247	0.479	3.8142
0.2485	3.8105	0.475	3.8244	0.48	3.8142
0.2489	3.8105	0.475	3.8244	0.481	3.8145
0.2492	3.8105	0.476	3.8244	0.481	3.8142
0.2496	3.8105	0.477	3.8247	0.482	3.8145
0.2499	3.8105	0.477	3.8244	0.483	3.8145
0.2503	3.8105	0.478	3.8244	0.484	3.8145
0.2506	3.8105	0.479	3.8244	0.484	3.8142
0.251	3.8105	0.479	3.8247	0.485	3.8142
0.2514	3.8105	0.48	3.8244	0.486	3.8142
0.2517	3.8105	0.481	3.8244	0.486	3.8142
0.2521	3.8105	0.482	3.8247	0.487	3.8145
0.2524	3.8105	0.482	3.8244	0.488	3.8145
0.2528	3.8105	0.483	3.8244	0.488	3.8145
0.2532	3.8105	0.484	3.8247	0.489	3.8142
0.2535	3.8105	0.484	3.8247	0.49	3.8142
0.2539	3.8105	0.485	3.8247	0.491	3.8142
0.2543	3.8105	0.486	3.8247	0.491	3.8145
0.2546	3.8105	0.486	3.825	0.492	3.8145
0.255	3.8105	0.487	3.8244	0.493	3.8145
0.2553	3.8105	0.488	3.8247	0.493	3.8145
0.2557	3.8105	0.488	3.8244	0.494	3.8142
0.2561	3.8105	0.489	3.8247	0.495	3.8142
0.2564	3.8105	0.49	3.8244	0.495	3.8142
0.2568	3.8105	0.49	3.8244	0.496	3.8145
0.2571	3.8105	0.491	3.8244	0.497	3.8142
0.2575	3.8108	0.492	3.8244	0.498	3.8139
0.2578	3.8105	0.493	3.8247	0.498	3.8142
0.2582	3.8108	0.493	3.825	0.499	3.8142
0.2586	3.8111	0.494	3.8244	0.5	3.8139
0.2589	3.8108	0.495	3.8244	0.5	3.8139
0.2593	3.8114	0.495	3.8247	0.501	3.8142
0.2597	3.8108	0.496	3.8244	0.502	3.8139
0.26	3.8105	0.497	3.8244	0.502	3.8142
0.2604	3.8108	0.497	3.8247	0.503	3.8142
0.2607	3.8108	0.498	3.8244	0.504	3.8142
0.2611	3.8108	0.499	3.8247	0.504	3.8142
0.2614	3.8111	0.499	3.8244	0.505	3.8142
0.2618	3.8111	0.5	3.8244	0.506	3.8145
0.2622	3.8111	0.501	3.8244	0.507	3.8142
0.2625	3.8114	0.501	3.8247	0.507	3.8139
0.2629	3.8111	0.502	3.8244	0.508	3.8142
0.2633	3.8114	0.503	3.8247	0.509	3.8139
0.2636	3.8114	0.504	3.8244	0.509	3.8142
0.264	3.8117	0.504	3.8244	0.51	3.8142
0.2643	3.8114	0.505	3.8247	0.511	3.8142
0.2647	3.8111	0.506	3.8244	0.511	3.8142
0.2651	3.8117	0.506	3.8247	0.512	3.8139
0.2654	3.812	0.507	3.8244	0.513	3.8142
0.2658	3.8114	0.508	3.8244	0.514	3.8139
0.2661	3.8111	0.508	3.8247	0.514	3.8139
0.2665	3.8114	0.509	3.8244	0.515	3.8142
0.2669	3.8114	0.51	3.8244	0.516	3.8139
0.2672	3.8111	0.51	3.8244	0.516	3.8142
0.2676	3.8114	0.511	3.8244	0.517	3.8142
0.2679	3.8111	0.512	3.8244	0.518	3.8142
0.2683	3.8114	0.512	3.8241	0.518	3.8142
0.2687	3.8114	0.513	3.8244	0.519	3.8139
0.269	3.8114	0.514	3.8244	0.52	3.8139
0.2694	3.8114	0.515	3.8244	0.52	3.8139
0.2697	3.8111	0.515	3.8244	0.521	3.8139
0.2701	3.8114	0.516	3.8244	0.522	3.8139
0.2705	3.8117	0.517	3.8244	0.523	3.8136
0.2708	3.8114	0.517	3.8244	0.523	3.8136
0.2712	3.8117	0.518	3.8244	0.524	3.8139
0.2715	3.8111	0.519	3.8244	0.525	3.8132
0.2719	3.8117	0.519	3.8244	0.525	3.8142
0.2723	3.8117	0.52	3.8244	0.526	3.8136
0.2726	3.8117	0.521	3.8247	0.527	3.8136
0.273	3.8117	0.521	3.8244	0.527	3.8139
0.2733	3.812	0.522	3.8244	0.528	3.8142
0.2737	3.812	0.523	3.8244	0.529	3.8136
0.2741	3.8114	0.523	3.8244	0.53	3.8139
0.2744	3.812	0.524	3.8244	0.53	3.8136
0.2748	3.8123	0.525	3.8244	0.531	3.8139
0.2751	3.812	0.526	3.8244	0.532	3.8139
0.2755	3.8117	0.526	3.8244	0.532	3.8142
0.2759	3.8114	0.527	3.8244	0.533	3.8132
0.2762	3.8126	0.528	3.8244	0.534	3.8139
0.2766	3.8117	0.528	3.8244	0.534	3.8136
0.2769	3.812	0.529	3.8244	0.535	3.8132
0.2773	3.8123	0.53	3.8244	0.536	3.8132
0.2777	3.812	0.53	3.8244	0.536	3.8136
0.278	3.8126	0.531	3.8244	0.537	3.8142
0.2784	3.812	0.532	3.8244	0.538	3.8139
0.2787	3.812	0.532	3.8244	0.539	3.8136
0.2791	3.812	0.533	3.8244	0.539	3.8139
0.2795	3.812	0.534	3.8244	0.54	3.8136
0.2798	3.8123	0.534	3.8247	0.541	3.8139
0.2802	3.812	0.535	3.8244	0.541	3.8139
0.2805	3.8117	0.536	3.8241	0.542	3.8139
0.2809	3.812	0.537	3.8244	0.543	3.8139
0.2813	3.8117	0.537	3.8244	0.543	3.8139
0.2816	3.8117	0.538	3.8244	0.544	3.8142
0.282	3.812	0.539	3.8244	0.545	3.8139
0.2823	3.812	0.539	3.8244	0.546	3.8136
0.2827	3.8126	0.54	3.8241	0.546	3.8136
0.2831	3.812	0.541	3.8244	0.547	3.8139
0.2834	3.812	0.541	3.8244	0.548	3.8136
0.2838	3.8123	0.542	3.8244	0.548	3.8136
0.2841	3.8126	0.543	3.8244	0.549	3.8136
0.2845	3.8123	0.543	3.8244	0.55	3.8142
0.2849	3.8114	0.544	3.8241	0.55	3.8136
0.2852	3.812	0.545	3.8244	0.551	3.8136
0.2856	3.8123	0.545	3.8244	0.552	3.8136
0.2859	3.8123	0.546	3.8244	0.552	3.8139
0.2863	3.8123	0.547	3.8244	0.553	3.8139
0.2867	3.812	0.548	3.8244	0.554	3.8142
0.287	3.8123	0.548	3.8241	0.555	3.8136
0.2874	3.8126	0.549	3.8244	0.555	3.8136
0.2877	3.8123	0.55	3.8244	0.556	3.8132
0.2881	3.8126	0.55	3.8244	0.557	3.8139
0.2885	3.8126	0.551	3.8244	0.557	3.8132
0.2888	3.8123	0.552	3.8244	0.558	3.8132
0.2892	3.8126	0.552	3.8244	0.559	3.8132
0.2895	3.8123	0.553	3.8244	0.559	3.8136
0.2899	3.812	0.554	3.8244	0.56	3.8132
0.2903	3.8123	0.554	3.8241	0.561	3.8136
0.2906	3.812	0.555	3.8244	0.562	3.8132
0.291	3.8123	0.556	3.8244	0.562	3.8132
0.2913	3.8126	0.556	3.8244	0.563	3.8136
0.2917	3.8129	0.557	3.8244	0.564	3.8142
0.2921	3.8126	0.558	3.8241	0.564	3.8139
0.2924	3.8126	0.559	3.8241	0.565	3.8136
0.2928	3.8126	0.559	3.8244	0.566	3.8142
0.2931	3.8123	0.56	3.8244	0.566	3.8142
0.2935	3.8123	0.561	3.8241	0.567	3.8142
0.2939	3.8129	0.561	3.8241	0.568	3.8139
0.2942	3.8126	0.562	3.8244	0.568	3.8136
0.2946	3.8126	0.563	3.8241	0.569	3.8136
0.2949	3.8126	0.563	3.8244	0.57	3.8139
0.2953	3.8123	0.564	3.8244	0.571	3.8132
0.2957	3.8123	0.565	3.8244	0.571	3.8139
0.296	3.8123	0.565	3.8238	0.572	3.8136
0.2964	3.8123	0.566	3.8238	0.573	3.8136
0.2967	3.8123	0.567	3.8244	0.573	3.8136
0.2971	3.8123	0.567	3.8244	0.574	3.8139
0.2975	3.8123	0.568	3.8244	0.575	3.8136
0.2978	3.8123	0.569	3.8244	0.575	3.8139
0.2982	3.8123	0.57	3.8241	0.576	3.8132
0.2985	3.8126	0.57	3.8238	0.577	3.8139
0.2989	3.8123	0.571	3.8244	0.578	3.8136
0.2993	3.8126	0.572	3.8244	0.578	3.8132
0.2996	3.8123	0.572	3.8244	0.579	3.8139
0.3	3.8126	0.573	3.8235	0.58	3.8142
0.3003	3.8123	0.574	3.8241	0.58	3.8136
0.3007	3.8129	0.574	3.8244	0.581	3.8136
0.3011	3.8123	0.575	3.8244	0.582	3.8132
0.3014	3.8123	0.576	3.8244	0.582	3.8132
0.3018	3.8126	0.576	3.8241	0.583	3.8132
0.3021	3.8123	0.577	3.8244	0.584	3.8132
0.3025	3.8123	0.578	3.8244	0.585	3.8139
0.3029	3.8126	0.578	3.8241	0.585	3.8132
0.3032	3.812	0.579	3.8244	0.586	3.8132
0.3036	3.8123	0.58	3.8244	0.587	3.8132
0.304	3.8123	0.581	3.8244	0.587	3.8132
0.3043	3.8123	0.581	3.8244	0.588	3.8136
0.3047	3.8126	0.582	3.8241	0.589	3.8136
0.305	3.8126	0.583	3.8244	0.589	3.8132
0.3054	3.8123	0.583	3.8244	0.59	3.8132
0.3057	3.8123	0.584	3.8241	0.591	3.8139
0.3061	3.8132	0.585	3.8238	0.591	3.8136
0.3065	3.8129	0.585	3.8241	0.592	3.8139
0.3068	3.8126	0.586	3.8244	0.593	3.8136
0.3072	3.8123	0.587	3.8241	0.594	3.8136
0.3075	3.8123	0.587	3.8238	0.594	3.8132
0.3079	3.8123	0.588	3.8241	0.595	3.8139
0.3083	3.8126	0.589	3.8244	0.596	3.8136
0.3086	3.8126	0.589	3.8241	0.596	3.8132
0.309	3.8123	0.59	3.8238	0.597	3.8136
0.3093	3.8123	0.591	3.8238	0.598	3.8136
0.3097	3.8126	0.592	3.8244	0.598	3.8132
0.3101	3.8123	0.592	3.8238	0.599	3.8132
0.3104	3.8129	0.593	3.8241	0.6	3.8136
0.3108	3.8123	0.594	3.8241	0.6	3.8132
0.3111	3.8126	0.594	3.8238	0.601	3.8132
0.3115	3.8126	0.595	3.8238	0.602	3.8132
0.3119	3.8129	0.596	3.8241	0.603	3.8132
0.3122	3.8129	0.596	3.8244	0.603	3.8132
0.3126	3.8126	0.597	3.8238	0.604	3.8132
0.3129	3.8132	0.598	3.8241	0.605	3.8132
0.3133	3.8126	0.598	3.8241	0.605	3.8132
0.3137	3.8129	0.599	3.8244	0.606	3.8139
0.314	3.8132	0.6	3.8241	0.607	3.8132
0.3144	3.8132	0.6	3.8238	0.607	3.8132
0.3147	3.8132	0.601	3.8244	0.608	3.8132
0.3151	3.8132	0.602	3.8238	0.609	3.8132
0.3155	3.8129	0.603	3.8238	0.61	3.8132
0.3158	3.8129	0.603	3.8241	0.61	3.8132
0.3162	3.8129	0.604	3.8241	0.611	3.8132
0.3166	3.8132	0.605	3.8241	0.612	3.8132
0.3169	3.8132	0.605	3.8241	0.612	3.8132
0.3173	3.8132	0.606	3.8238	0.613	3.8132
0.3176	3.8129	0.607	3.8238	0.614	3.8132
0.318	3.8132	0.607	3.8238	0.614	3.8132
0.3183	3.8132	0.608	3.8241	0.615	3.8132
0.3187	3.8132	0.609	3.8241	0.616	3.8132
0.3191	3.8132	0.609	3.8238	0.616	3.8132
0.3194	3.8132	0.61	3.8238	0.617	3.8136
0.3198	3.8132	0.611	3.8241	0.618	3.8132
0.3202	3.8132	0.612	3.8238	0.619	3.8132
0.3205	3.8132	0.612	3.8238	0.619	3.8132
0.3209	3.8132	0.613	3.8238	0.62	3.8132
0.3212	3.8132	0.614	3.8238	0.621	3.8132
0.3216	3.8132	0.614	3.8238	0.621	3.8132
0.3219	3.8132	0.615	3.8238	0.622	3.8132
0.3223	3.8132	0.616	3.8238	0.623	3.8132
0.3227	3.8132	0.616	3.8235	0.623	3.8132
0.323	3.8132	0.617	3.8235	0.624	3.8132
0.3234	3.8132	0.618	3.8238	0.625	3.8132
0.3238	3.8132	0.618	3.8244	0.626	3.8132
0.3241	3.8132	0.619	3.8235	0.626	3.8132
0.3245	3.8136	0.62	3.8241	0.627	3.8132
0.3248	3.8132	0.62	3.8241	0.628	3.8132
0.3252	3.8136	0.621	3.8235	0.628	3.8132
0.3255	3.8132	0.622	3.8244	0.629	3.8132
0.3259	3.8139	0.622	3.8238	0.63	3.8132
0.3263	3.8136	0.623	3.8235	0.63	3.8132
0.3266	3.8132	0.624	3.8235	0.631	3.8132
0.327	3.8132	0.625	3.8235	0.632	3.8132
0.3274	3.8132	0.625	3.8235	0.633	3.8132
0.3277	3.8139	0.626	3.8235	0.633	3.8132
0.3281	3.8132	0.627	3.8241	0.634	3.8132
0.3284	3.8132	0.627	3.8238	0.635	3.8132
0.3288	3.8136	0.628	3.8241	0.635	3.8132
0.3292	3.8139	0.629	3.8238	0.636	3.8132
0.3295	3.8136	0.629	3.8235	0.637	3.8132
0.3299	3.8139	0.63	3.8244	0.637	3.8132
0.3302	3.8139	0.631	3.8235	0.638	3.8132
0.3306	3.8132	0.631	3.8235	0.639	3.8132
0.331	3.8139	0.632	3.8235	0.639	3.8132
0.3313	3.8139	0.633	3.8235	0.64	3.8132
0.3317	3.8136	0.634	3.8241	0.641	3.8132
0.332	3.8139	0.634	3.8235	0.642	3.8132
0.3324	3.8139	0.635	3.8238	0.642	3.8132
0.3328	3.8142	0.636	3.8241	0.643	3.8132
0.3331	3.8136	0.636	3.8238	0.644	3.8132
0.3335	3.8145	0.637	3.8241	0.644	3.8132
0.3338	3.8142	0.638	3.8244	0.645	3.8136
0.3342	3.8136	0.638	3.8235	0.646	3.8132
0.3345	3.8136	0.639	3.8241	0.646	3.8132
0.3349	3.8139	0.64	3.8235	0.647	3.8132
0.3353	3.8139	0.64	3.8238	0.648	3.8132
0.3356	3.8139	0.641	3.8235	0.648	3.8132
0.336	3.8142	0.642	3.8238	0.649	3.8132
0.3364	3.8142	0.642	3.8238	0.65	3.8132
0.3367	3.8142	0.643	3.8235	0.651	3.8132
0.3371	3.8142	0.644	3.8238	0.651	3.8132
0.3374	3.8139	0.644	3.8238	0.652	3.8132
0.3378	3.8142	0.645	3.8238	0.653	3.8132
0.3382	3.8145	0.646	3.8241	0.653	3.8132
0.3385	3.8139	0.647	3.8241	0.654	3.8132
0.3389	3.8142	0.647	3.8235	0.655	3.8132
0.3392	3.8145	0.648	3.8238	0.655	3.8132
0.3396	3.8142	0.649	3.8238	0.656	3.8132
0.34	3.8142	0.649	3.8235	0.657	3.8132
0.3403	3.8136	0.65	3.8235	0.658	3.8132
0.3407	3.8148	0.651	3.8235	0.658	3.8132
0.341	3.8145	0.651	3.8241	0.659	3.8132
0.3414	3.8136	0.652	3.8235	0.66	3.8132
0.3418	3.8142	0.653	3.8238	0.66	3.8132
0.3421	3.8148	0.653	3.8235	0.661	3.8136
0.3425	3.8145	0.654	3.8235	0.662	3.8132
0.3428	3.8142	0.655	3.8235	0.662	3.8132
0.3432	3.8145	0.656	3.8238	0.663	3.8132
0.3436	3.8148	0.656	3.8235	0.664	3.8132
0.3439	3.8145	0.657	3.8238	0.665	3.8132
0.3443	3.8148	0.658	3.8238	0.665	3.8132
0.3446	3.8151	0.658	3.8235	0.666	3.8136
0.345	3.8151	0.659	3.8235	0.667	3.8132
0.3454	3.8148	0.66	3.8235	0.667	3.8132
0.3457	3.8145	0.66	3.8235	0.668	3.8132
0.3461	3.8151	0.661	3.8235	0.669	3.8132
0.3464	3.8142	0.662	3.8235	0.669	3.8132
0.3468	3.8142	0.662	3.8235	0.67	3.8132
0.3472	3.8145	0.663	3.8238	0.671	3.8132
0.3475	3.8151	0.664	3.8235	0.671	3.8136
0.3479	3.8151	0.664	3.8235	0.672	3.8136
0.3482	3.8148	0.665	3.8238	0.673	3.8132
0.3486	3.8151	0.666	3.8241	0.674	3.8132
0.349	3.8151	0.667	3.8238	0.674	3.8132
0.3493	3.8151	0.667	3.8241	0.675	3.8132
0.3497	3.8148	0.668	3.8238	0.676	3.8132
0.35	3.8148	0.669	3.8235	0.676	3.8132
0.3504	3.8145	0.669	3.8235	0.677	3.8132
0.3508	3.8145	0.67	3.8238	0.678	3.8136
0.3511	3.8154	0.671	3.8235	0.678	3.8132
0.3515	3.8148	0.671	3.8235	0.679	3.8132
0.3518	3.8148	0.672	3.8235	0.68	3.8132
0.3522	3.8154	0.673	3.8235	0.681	3.8132
0.3526	3.8154	0.673	3.8238	0.681	3.8132
0.3529	3.8151	0.674	3.8235	0.682	3.8132
0.3533	3.8151	0.675	3.8238	0.683	3.8132
0.3536	3.8157	0.675	3.8238	0.683	3.8132
0.354	3.8154	0.676	3.8241	0.684	3.8132
0.3544	3.8151	0.677	3.8238	0.685	3.8132
0.3547	3.8151	0.678	3.8235	0.685	3.8132
0.3551	3.8157	0.678	3.8235	0.686	3.8132
0.3554	3.8151	0.679	3.8238	0.687	3.8132
0.3558	3.8154	0.68	3.8238	0.687	3.8132
0.3562	3.8154	0.68	3.8238	0.688	3.8132
0.3565	3.8151	0.681	3.8238	0.689	3.8132
0.3569	3.8154	0.682	3.8235	0.69	3.8132
0.3572	3.8154	0.682	3.8244	0.69	3.8132
0.3576	3.8151	0.683	3.8235	0.691	3.8132
0.358	3.8154	0.684	3.8238	0.692	3.8136
0.3583	3.8157	0.684	3.8235	0.692	3.8136
0.3587	3.8151	0.685	3.8235	0.693	3.8132
0.359	3.8154	0.686	3.8238	0.694	3.8132
0.3594	3.8157	0.686	3.8235	0.694	3.8132
0.3598	3.8157	0.687	3.8235	0.695	3.8136
0.3601	3.8157	0.688	3.8238	0.696	3.8136
0.3605	3.8157	0.689	3.8235	0.697	3.8132
0.3608	3.8157	0.689	3.8235	0.697	3.8136
0.3612	3.816	0.69	3.8235	0.698	3.8132
0.3616	3.8157	0.691	3.8238	0.699	3.8132
0.3619	3.8157	0.691	3.8235	0.699	3.8132
0.3623	3.8157	0.692	3.8238	0.7	3.8132
0.3626	3.8157	0.693	3.8238	0.701	3.8132
0.363	3.8157	0.693	3.8241	0.701	3.8136
0.3634	3.8163	0.694	3.8238	0.702	3.8132
0.3637	3.816	0.695	3.8238	0.703	3.8132
0.3641	3.816	0.695	3.8241	0.703	3.8132
0.3644	3.8157	0.696	3.8232	0.704	3.8132
0.3648	3.816	0.697	3.8241	0.705	3.8132
0.3652	3.8163	0.697	3.8232	0.706	3.8132
0.3655	3.816	0.698	3.8235	0.706	3.8132
0.3659	3.8167	0.699	3.8238	0.707	3.8132
0.3662	3.8163	0.7	3.8235	0.708	3.8139
0.3666	3.8163	0.7	3.8238	0.708	3.8132
0.367	3.8163	0.701	3.8235	0.709	3.8132
0.3673	3.8163	0.702	3.8232	0.71	3.8132
0.3677	3.8163	0.702	3.8235	0.71	3.8132
0.368	3.8167	0.703	3.8235	0.711	3.8132
0.3684	3.8163	0.704	3.8235	0.712	3.8132
0.3688	3.8167	0.704	3.8235	0.713	3.8132
0.3691	3.8163	0.705	3.8235	0.713	3.8136
0.3695	3.8163	0.706	3.8235	0.714	3.8132
0.3698	3.8163	0.706	3.8232	0.715	3.8132
0.3702	3.8167	0.707	3.8238	0.715	3.8132
0.3706	3.8163	0.708	3.8238	0.716	3.8132
0.3709	3.8167	0.708	3.8238	0.717	3.8132
0.3713	3.817	0.709	3.8238	0.717	3.8132
0.3716	3.8167	0.71	3.8238	0.718	3.8136
0.372	3.817	0.711	3.8238	0.719	3.8132
0.3724	3.817	0.711	3.8235	0.719	3.8132
0.3727	3.817	0.712	3.8229	0.72	3.8132
0.3731	3.817	0.713	3.8235	0.721	3.8132
0.3734	3.817	0.713	3.8238	0.722	3.8132
0.3738	3.817	0.714	3.8241	0.722	3.8132
0.3742	3.817	0.715	3.8232	0.723	3.8132
0.3745	3.817	0.715	3.8235	0.724	3.8132
0.3749	3.8167	0.716	3.8235	0.724	3.8132
0.3752	3.8167	0.717	3.8235	0.725	3.8132
0.3756	3.817	0.717	3.8232	0.726	3.8132
0.376	3.817	0.718	3.8238	0.726	3.8132
0.3763	3.817	0.719	3.8235	0.727	3.8132
0.3767	3.817	0.719	3.8235	0.728	3.8132
0.3771	3.817	0.72	3.8235	0.729	3.8132
0.3774	3.817	0.721	3.8235	0.729	3.8132
0.3778	3.817	0.722	3.8235	0.73	3.8132
0.3781	3.8167	0.722	3.8235	0.731	3.8136
0.3785	3.817	0.723	3.8235	0.731	3.8132
0.3788	3.817	0.724	3.8232	0.732	3.8132
0.3792	3.817	0.724	3.8235	0.733	3.8132
0.3796	3.817	0.725	3.8238	0.733	3.8132
0.3799	3.817	0.726	3.8241	0.734	3.8132
0.3803	3.817	0.726	3.8235	0.735	3.8132
0.3806	3.817	0.727	3.8229	0.735	3.8132
0.381	3.817	0.728	3.8235	0.736	3.8132
0.3814	3.817	0.728	3.8232	0.737	3.8132
0.3817	3.817	0.729	3.8235	0.738	3.8132
0.3821	3.817	0.73	3.8235	0.738	3.8132
0.3824	3.817	0.73	3.8229	0.739	3.8132
0.3828	3.8173	0.731	3.8235	0.74	3.8132
0.3832	3.817	0.732	3.8232	0.74	3.8132
0.3835	3.817	0.733	3.8235	0.741	3.8132
0.3839	3.8173	0.733	3.8235	0.742	3.8132
0.3842	3.817	0.734	3.8235	0.742	3.8132
0.3846	3.817	0.735	3.8235	0.743	3.8136
0.385	3.8176	0.735	3.8235	0.744	3.8132
0.3853	3.817	0.736	3.8232	0.745	3.8132
0.3857	3.8176	0.737	3.8235	0.745	3.8132
0.3861	3.817	0.737	3.8235	0.746	3.8132
0.3864	3.8176	0.738	3.8235	0.747	3.8132
0.3868	3.817	0.739	3.8235	0.747	3.8132
0.3871	3.817	0.739	3.8229	0.748	3.8132
0.3875	3.817	0.74	3.8232	0.749	3.8132
0.3878	3.8173	0.741	3.8235	0.749	3.8136
0.3882	3.8176	0.741	3.8232	0.75	3.8132
0.3886	3.8179	0.742	3.8235	0.751	3.8132
0.3889	3.817	0.743	3.8235	0.751	3.8132
0.3893	3.8176	0.744	3.8235	0.752	3.8132
0.3897	3.8176	0.744	3.8235	0.753	3.8132
0.39	3.817	0.745	3.8235	0.754	3.8132
0.3904	3.8176	0.746	3.8232	0.754	3.8132
0.3907	3.817	0.746	3.8229	0.755	3.8132
0.3911	3.817	0.747	3.8235	0.756	3.8132
0.3914	3.8176	0.748	3.8235	0.756	3.8132
0.3918	3.8176	0.748	3.8232	0.757	3.8132
0.3922	3.8173	0.749	3.8235	0.758	3.8132
0.3925	3.8176	0.75	3.8235	0.758	3.8132
0.3929	3.8176	0.75	3.8238	0.759	3.8132
0.3932	3.817	0.751	3.8235	0.76	3.8132
0.3936	3.8176	0.752	3.8235	0.761	3.8132
0.394	3.817	0.752	3.8235	0.761	3.8132
0.3943	3.8176	0.753	3.8232	0.762	3.8132
0.3947	3.8173	0.754	3.8235	0.763	3.8132
0.3951	3.8173	0.755	3.8235	0.763	3.8132
0.3954	3.8173	0.755	3.8232	0.764	3.8136
0.3958	3.8176	0.756	3.8235	0.765	3.8132
0.3961	3.8176	0.757	3.8241	0.765	3.8132
0.3965	3.8176	0.757	3.8235	0.766	3.8136
0.3968	3.8176	0.758	3.8235	0.767	3.8132
0.3972	3.8176	0.759	3.8235	0.767	3.8136
0.3976	3.8179	0.759	3.8235	0.768	3.8132
0.3979	3.8179	0.76	3.8232	0.769	3.8136
0.3983	3.8179	0.761	3.8235	0.77	3.8132
0.3987	3.8176	0.761	3.8232	0.77	3.8136
0.399	3.8179	0.762	3.8238	0.771	3.8132
0.3994	3.8179	0.763	3.8235	0.772	3.8132
0.3997	3.8176	0.763	3.8235	0.772	3.8132
0.4001	3.817	0.764	3.8235	0.773	3.8136
0.4005	3.8176	0.765	3.8235	0.774	3.8132
0.4008	3.8173	0.766	3.8235	0.774	3.8132
0.4012	3.817	0.766	3.8238	0.775	3.8132
0.4015	3.8176	0.767	3.8238	0.776	3.8132
0.4019	3.8176	0.768	3.8235	0.777	3.8132
0.4023	3.8179	0.768	3.8235	0.777	3.8132
0.4026	3.8179	0.769	3.8238	0.778	3.8136
0.403	3.8179	0.77	3.8235	0.779	3.8132
0.4033	3.8176	0.77	3.8232	0.779	3.8136
0.4037	3.8176	0.771	3.8235	0.78	3.8136
0.4041	3.817	0.772	3.8235	0.781	3.8136
0.4044	3.8179	0.772	3.8235	0.781	3.8132
0.4048	3.8176	0.773	3.8238	0.782	3.8132
0.4051	3.8179	0.774	3.8235	0.783	3.8132
0.4055	3.8179	0.774	3.8238	0.783	3.8136
0.4059	3.8179	0.775	3.8235	0.784	3.8136
0.4062	3.8179	0.776	3.8235	0.785	3.8136
0.4066	3.8179	0.777	3.8235	0.786	3.8132
0.4069	3.8179	0.777	3.8241	0.786	3.8136
0.4073	3.8179	0.778	3.8235	0.787	3.8132
0.4077	3.8179	0.779	3.8235	0.788	3.8132
0.408	3.8173	0.779	3.8232	0.788	3.8136
0.4084	3.8179	0.78	3.8238	0.789	3.8132
0.4087	3.8179	0.781	3.8235	0.79	3.8136
0.4091	3.8179	0.781	3.8235	0.79	3.8142
0.4095	3.8179	0.782	3.8238	0.791	3.8136
0.4098	3.8179	0.783	3.8238	0.792	3.8136
0.4102	3.8179	0.783	3.8238	0.793	3.8132
0.4105	3.8182	0.784	3.8235	0.793	3.8136
0.4109	3.8179	0.785	3.8235	0.794	3.8136
0.4113	3.8179	0.785	3.8238	0.795	3.8136
0.4116	3.8179	0.786	3.8232	0.795	3.8136
0.412	3.8179	0.787	3.8235	0.796	3.8139
0.4123	3.8179	0.788	3.8238	0.797	3.8132
0.4127	3.8179	0.788	3.8238	0.797	3.8136
0.4131	3.8179	0.789	3.8232	0.798	3.8136
0.4134	3.8185	0.79	3.8241	0.799	3.8142
0.4138	3.8182	0.79	3.8238	0.799	3.8136
0.4141	3.8182	0.791	3.8235	0.8	3.8142
0.4145	3.8179	0.792	3.8232	0.801	3.8132
0.4149	3.8179	0.792	3.8235	0.802	3.8132
0.4152	3.8179	0.793	3.8238	0.802	3.8132
0.4156	3.8185	0.794	3.8235	0.803	3.8132
0.4159	3.8185	0.794	3.8235	0.804	3.8132
0.4163	3.8182	0.795	3.8238	0.804	3.8132
0.4167	3.8185	0.796	3.8232	0.805	3.8132
0.417	3.8188	0.797	3.8235	0.806	3.8132
0.4174	3.8185	0.797	3.8235	0.806	3.8132
0.4177	3.8188	0.798	3.8235	0.807	3.8132
0.4181	3.8188	0.799	3.8238	0.808	3.8136
0.4185	3.8188	0.799	3.8238	0.809	3.8136
0.4188	3.8188	0.8	3.8235	0.809	3.8132
0.4192	3.8188	0.801	3.8235	0.81	3.8132
0.4195	3.8188	0.801	3.8232	0.811	3.8136
0.4199	3.8188	0.802	3.8235	0.811	3.8136
0.4203	3.8188	0.803	3.8238	0.812	3.8136
0.4206	3.8188	0.803	3.8229	0.813	3.8139
0.421	3.8188	0.804	3.8238	0.813	3.8136
0.4213	3.8188	0.805	3.8238	0.814	3.8139
0.4217	3.8188	0.805	3.8232	0.815	3.8139
0.4221	3.8188	0.806	3.8235	0.815	3.8132
0.4224	3.8188	0.807	3.8235	0.816	3.8136
0.4228	3.8188	0.808	3.8235	0.817	3.8139
0.4231	3.8188	0.808	3.8235	0.818	3.8139
0.4235	3.8188	0.809	3.8232	0.818	3.8139
0.4239	3.8188	0.81	3.8235	0.819	3.8139
0.4242	3.8188	0.81	3.8241	0.82	3.8132
0.4246	3.8188	0.811	3.8235	0.82	3.8132
0.4249	3.8188	0.812	3.8232	0.821	3.8132
0.4253	3.8188	0.812	3.8235	0.822	3.8132
0.4257	3.8188	0.813	3.8238	0.822	3.8132
0.426	3.8188	0.814	3.8235	0.823	3.8136
0.4264	3.8188	0.814	3.8238	0.824	3.8136
0.4267	3.8188	0.815	3.8235	0.825	3.8136
0.4271	3.8188	0.816	3.8241	0.825	3.8139
0.4275	3.8188	0.816	3.8238	0.826	3.8136
0.4278	3.8188	0.817	3.8235	0.827	3.8139
0.4282	3.8188	0.818	3.8238	0.827	3.8132
0.4285	3.8188	0.819	3.8235	0.828	3.8136
0.4289	3.8188	0.819	3.8244	0.829	3.8136
0.4293	3.8188	0.82	3.8241	0.829	3.8139
0.4296	3.8191	0.821	3.8235	0.83	3.8136
0.43	3.8188	0.821	3.8235	0.831	3.8139
0.4303	3.8188	0.822	3.8238	0.831	3.8136
0.4307	3.8188	0.823	3.8235	0.832	3.8142
0.4311	3.8188	0.823	3.8238	0.833	3.8142
0.4314	3.8188	0.824	3.8235	0.834	3.8136
0.4318	3.8191	0.825	3.8235	0.834	3.8139
0.4321	3.8188	0.825	3.8235	0.835	3.8139
0.4325	3.8188	0.826	3.8238	0.836	3.8142
0.4329	3.8191	0.827	3.8235	0.836	3.8132
0.4332	3.8188	0.827	3.8238	0.837	3.8139
0.4336	3.8188	0.828	3.8235	0.838	3.8136
0.4339	3.8188	0.829	3.8241	0.838	3.8142
0.4343	3.8191	0.83	3.8238	0.839	3.8136
0.4347	3.8191	0.83	3.8241	0.84	3.8139
0.435	3.8188	0.831	3.8238	0.841	3.8139
0.4354	3.8188	0.832	3.8235	0.841	3.8139
0.4357	3.8188	0.832	3.8235	0.842	3.8139
0.4361	3.8188	0.833	3.8235	0.843	3.8142
0.4365	3.8188	0.834	3.8238	0.843	3.8136
0.4368	3.8188	0.834	3.8238	0.844	3.8142
0.4372	3.8188	0.835	3.8238	0.845	3.8142
0.4375	3.8188	0.836	3.8238	0.845	3.8142
0.4379	3.8188	0.836	3.8235	0.846	3.8139
0.4383	3.8188	0.837	3.8235	0.847	3.8142
0.4386	3.8188	0.838	3.8241	0.848	3.8142
0.439	3.8191	0.838	3.8235	0.848	3.8142
0.4393	3.8188	0.839	3.8235	0.849	3.8142
0.4397	3.8191	0.84	3.8241	0.85	3.8142
0.4401	3.8194	0.841	3.8238	0.85	3.8142
0.4404	3.8194	0.841	3.8235	0.851	3.8142
0.4408	3.8194	0.842	3.8235	0.852	3.8142
0.4412	3.8198	0.843	3.8238	0.852	3.8139
0.4415	3.8194	0.843	3.8235	0.853	3.8136
0.4419	3.8194	0.844	3.8241	0.854	3.8136
0.4422	3.8194	0.845	3.8235	0.854	3.8142
0.4426	3.8188	0.845	3.8235	0.855	3.8139
0.4429	3.8198	0.846	3.8238	0.856	3.8139
0.4433	3.8194	0.847	3.8238	0.857	3.8139
0.4437	3.8194	0.847	3.8235	0.857	3.8142
0.444	3.8198	0.848	3.8238	0.858	3.8142
0.4444	3.8198	0.849	3.8238	0.859	3.8142
0.4448	3.8198	0.849	3.8235	0.859	3.8142
0.4451	3.8198	0.85	3.8238	0.86	3.8142
0.4455	3.8198	0.851	3.8238	0.861	3.8142
0.4458	3.8194	0.852	3.8235	0.861	3.8142
0.4462	3.8198	0.852	3.8235	0.862	3.8142
0.4465	3.8207	0.853	3.8235	0.863	3.8142
0.4469	3.8194	0.854	3.8235	0.864	3.8142
0.4473	3.8198	0.854	3.8235	0.864	3.8142
0.4476	3.8198	0.855	3.8235	0.865	3.8142
0.448	3.8201	0.856	3.8238	0.866	3.8142
0.4483	3.8198	0.856	3.8235	0.866	3.8142
0.4487	3.8198	0.857	3.8235	0.867	3.8139
0.4491	3.8204	0.858	3.8235	0.868	3.8142
0.4494	3.8198	0.858	3.8235	0.868	3.8142
0.4498	3.8201	0.859	3.8235	0.869	3.8142
0.4502	3.8201	0.86	3.8235	0.87	3.8145
0.4505	3.8201	0.86	3.8235	0.87	3.8142
0.4509	3.8204	0.861	3.8235	0.871	3.8142
0.4512	3.8201	0.862	3.8241	0.872	3.8142
0.4516	3.8204	0.863	3.8235	0.873	3.8142
0.4519	3.8204	0.863	3.8235	0.873	3.8142
0.4523	3.8207	0.864	3.8238	0.874	3.8142
0.4527	3.8201	0.865	3.8241	0.875	3.8142
0.453	3.8204	0.865	3.8238	0.875	3.8145
0.4534	3.8207	0.866	3.8238	0.876	3.8142
0.4538	3.8207	0.867	3.8235	0.877	3.8145
0.4541	3.8207	0.867	3.8238	0.877	3.8142
0.4545	3.8207	0.868	3.8238	0.878	3.8142
0.4548	3.8207	0.869	3.8235	0.879	3.8142
0.4552	3.8207	0.869	3.8235	0.879	3.8136
0.4556	3.8204	0.87	3.8235	0.88	3.8139
0.4559	3.8207	0.871	3.8235	0.881	3.8142
0.4563	3.8204	0.871	3.8241	0.882	3.8142
0.4566	3.8204	0.872	3.8235	0.882	3.8142
0.457	3.8204	0.873	3.8238	0.883	3.8145
0.4573	3.8207	0.874	3.8235	0.884	3.8142
0.4577	3.8207	0.874	3.8235	0.884	3.8142
0.4581	3.8207	0.875	3.8235	0.885	3.8148
0.4584	3.8207	0.876	3.8238	0.886	3.8142
0.4588	3.8207	0.876	3.8235	0.886	3.8142
0.4592	3.8207	0.877	3.8235	0.887	3.8142
0.4595	3.8207	0.878	3.8238	0.888	3.8145
0.4599	3.8207	0.878	3.8241	0.889	3.8142
0.4602	3.8204	0.879	3.8238	0.889	3.8145
0.4606	3.8207	0.88	3.8241	0.89	3.8142
0.4609	3.8207	0.88	3.8238	0.891	3.8142
0.4613	3.8207	0.881	3.8238	0.891	3.8139
0.4617	3.8204	0.882	3.8238	0.892	3.8142
0.462	3.8207	0.882	3.8241	0.893	3.8142
0.4624	3.8207	0.883	3.8238	0.893	3.8142
0.4628	3.8207	0.884	3.8238	0.894	3.8145
0.4631	3.8207	0.885	3.8241	0.895	3.8142
0.4635	3.8207	0.885	3.8238	0.895	3.8142
0.4638	3.8207	0.886	3.8235	0.896	3.8145
0.4642	3.8207	0.887	3.8238	0.897	3.8145
0.4646	3.8207	0.887	3.8238	0.898	3.8142
0.4649	3.821	0.888	3.8238	0.898	3.8142
0.4653	3.8207	0.889	3.8238	0.899	3.8145
0.4656	3.8207	0.889	3.8235	0.9	3.8148
0.466	3.8207	0.89	3.8235	0.9	3.8142
0.4664	3.821	0.891	3.8238	0.901	3.8145
0.4667	3.821	0.891	3.8235	0.902	3.8148
0.4671	3.8213	0.892	3.8238	0.902	3.8145
0.4674	3.8213	0.893	3.8238	0.903	3.8142
0.4678	3.8207	0.893	3.8241	0.904	3.8145
0.4682	3.8207	0.894	3.8235	0.905	3.8151
0.4685	3.821	0.895	3.8238	0.905	3.8145
0.4689	3.8207	0.896	3.8238	0.906	3.8142
0.4692	3.8207	0.896	3.8244	0.907	3.8142
0.4696	3.821	0.897	3.8238	0.907	3.8151
0.47	3.8207	0.898	3.8238	0.908	3.8142
0.4703	3.8207	0.898	3.8244	0.909	3.8142
0.4707	3.821	0.899	3.8241	0.909	3.8142
0.471	3.8213	0.9	3.8241	0.91	3.8142
0.4714	3.8213	0.9	3.8244	0.911	3.8142
0.4718	3.8207	0.901	3.8241	0.911	3.8142
0.4721	3.821	0.902	3.8241	0.912	3.8142
0.4725	3.8213	0.902	3.8238	0.913	3.8142
0.4728	3.821	0.903	3.8241	0.914	3.8145
0.4732	3.821	0.904	3.8241	0.914	3.8142
0.4736	3.8216	0.904	3.8244	0.915	3.8145
0.4739	3.8216	0.905	3.8238	0.916	3.8145
0.4743	3.8213	0.906	3.8238	0.916	3.8142
0.4746	3.8207	0.907	3.8241	0.917	3.8142
0.475	3.8213	0.907	3.8241	0.918	3.8145
0.4754	3.8213	0.908	3.8238	0.918	3.8145
0.4757	3.8213	0.909	3.8238	0.919	3.8151
0.4761	3.821	0.909	3.8235	0.92	3.8151
0.4764	3.821	0.91	3.8238	0.921	3.8145
0.4768	3.8213	0.911	3.8244	0.921	3.8148
0.4772	3.8213	0.911	3.8244	0.922	3.8151
0.4775	3.8213	0.912	3.8235	0.923	3.8142
0.4779	3.8213	0.913	3.8241	0.923	3.8148
0.4782	3.821	0.913	3.8238	0.924	3.8148
0.4786	3.8213	0.914	3.8238	0.925	3.8148
0.479	3.8216	0.915	3.8238	0.925	3.8148
0.4793	3.8216	0.915	3.8244	0.926	3.8151
0.4797	3.8213	0.916	3.8238	0.927	3.8151
0.48	3.8213	0.917	3.8238	0.927	3.8151
0.4804	3.8216	0.918	3.8241	0.928	3.8145
0.4808	3.8216	0.918	3.8244	0.929	3.8145
0.4811	3.8216	0.919	3.8238	0.93	3.8151
0.4815	3.8216	0.92	3.8241	0.93	3.8151
0.4818	3.8213	0.92	3.8244	0.931	3.8148
0.4822	3.8213	0.921	3.8238	0.932	3.8148
0.4826	3.8222	0.922	3.8244	0.932	3.8148
0.4829	3.8213	0.922	3.8244	0.933	3.8142
0.4833	3.8216	0.923	3.8241	0.934	3.8142
0.4836	3.8216	0.924	3.8241	0.934	3.8142
0.484	3.8216	0.924	3.8241	0.935	3.8148
0.4844	3.8216	0.925	3.8244	0.936	3.8145
0.4847	3.8222	0.926	3.8244	0.937	3.8148
0.4851	3.8216	0.926	3.8244	0.937	3.8151
0.4854	3.8219	0.927	3.8241	0.938	3.8145
0.4858	3.8213	0.928	3.8244	0.939	3.8148
0.4862	3.8219	0.929	3.8241	0.939	3.8145
0.4865	3.8222	0.929	3.8244	0.94	3.8145
0.4869	3.8219	0.93	3.8244	0.941	3.8148
0.4872	3.8219	0.931	3.8244	0.941	3.8151
0.4876	3.8219	0.931	3.8241	0.942	3.8148
0.488	3.8222	0.932	3.8244	0.943	3.8151
0.4883	3.8216	0.933	3.8241	0.944	3.8151
0.4887	3.8219	0.933	3.8241	0.944	3.8148
0.489	3.8219	0.934	3.8244	0.945	3.8151
0.4894	3.8219	0.935	3.8241	0.946	3.8148
0.4898	3.8219	0.935	3.8238	0.946	3.8151
0.4901	3.8222	0.936	3.8241	0.947	3.8151
0.4905	3.8216	0.937	3.8241	0.948	3.8151
0.4908	3.8225	0.937	3.8244	0.948	3.8151
0.4912	3.8222	0.938	3.8241	0.949	3.8151
0.4916	3.8222	0.939	3.8244	0.95	3.8151
0.4919	3.8222	0.94	3.8241	0.95	3.8148
0.4923	3.8219	0.94	3.8241	0.951	3.8151
0.4926	3.8222	0.941	3.8241	0.952	3.8145
0.493	3.8225	0.942	3.8241	0.953	3.8145
0.4934	3.8222	0.942	3.8238	0.953	3.8151
0.4937	3.8219	0.943	3.8244	0.954	3.8151
0.4941	3.8222	0.944	3.8244	0.955	3.8148
0.4944	3.8225	0.944	3.8238	0.955	3.8151
0.4948	3.8222	0.945	3.8235	0.956	3.8151
0.4952	3.8225	0.946	3.8244	0.957	3.8151
0.4955	3.8219	0.946	3.8241	0.957	3.8151
0.4959	3.8222	0.947	3.8241	0.958	3.8151
0.4962	3.8225	0.948	3.8241	0.959	3.8151
0.4966	3.8225	0.948	3.8238	0.96	3.8151
0.497	3.8225	0.949	3.8244	0.96	3.8151
0.4973	3.8225	0.95	3.8244	0.961	3.8151
0.4977	3.8225	0.951	3.8238	0.962	3.8151
0.498	3.8225	0.951	3.8241	0.962	3.8151
0.4984	3.8222	0.952	3.8244	0.963	3.8151
0.4988	3.8222	0.953	3.8244	0.964	3.8148
0.4991	3.8225	0.953	3.8244	0.964	3.8151
0.4995	3.8225	0.954	3.8241	0.965	3.8151
0.4998	3.8225	0.955	3.8241	0.966	3.8151
0.5002	3.8225	0.955	3.8244	0.966	3.8148
0.5006	3.8225	0.956	3.8241	0.967	3.8151
0.5009	3.8225	0.957	3.8244	0.968	3.8151
0.5013	3.8225	0.957	3.8244	0.969	3.8151
0.5017	3.8225	0.958	3.8241	0.969	3.8151
0.502	3.8225	0.959	3.8244	0.97	3.8148
0.5024	3.8225	0.959	3.8244	0.971	3.8145
0.5027	3.8229	0.96	3.8244	0.971	3.8151
0.5031	3.8225	0.961	3.8244	0.972	3.8151
0.5034	3.8225	0.962	3.8244	0.973	3.8151
0.5038	3.8225	0.962	3.8244	0.973	3.8151
0.5042	3.8225	0.963	3.8244	0.974	3.8148
0.5045	3.8229	0.964	3.8244	0.975	3.8151
0.5049	3.8229	0.964	3.8244	0.976	3.8151
0.5052	3.8232	0.965	3.8244	0.976	3.8151
0.5056	3.8225	0.966	3.8244	0.977	3.8151
0.506	3.8232	0.966	3.8244	0.978	3.8151
0.5063	3.8229	0.967	3.8241	0.978	3.8151
0.5067	3.8232	0.968	3.8244	0.979	3.8151
0.507	3.8232	0.968	3.8241	0.98	3.8148
0.5074	3.8225	0.969	3.8241	0.98	3.8151
0.5078	3.8229	0.97	3.8244	0.981	3.8151
0.5081	3.8225	0.971	3.8244	0.982	3.8151
0.5085	3.8232	0.971	3.8241	0.982	3.8151
0.5088	3.8232	0.972	3.8241	0.983	3.8151
0.5092	3.8229	0.973	3.8244	0.984	3.8151
0.5096	3.8232	0.973	3.8244	0.985	3.8151
0.5099	3.8232	0.974	3.8241	0.985	3.8151
0.5103	3.8232	0.975	3.8247	0.986	3.8151
0.5107	3.8232	0.975	3.8244	0.987	3.8151
0.511	3.8229	0.976	3.8244	0.987	3.8151
0.5114	3.8235	0.977	3.8244	0.988	3.8151
0.5117	3.8235	0.977	3.8241	0.989	3.8151
0.5121	3.8235	0.978	3.8244	0.989	3.8151
0.5124	3.8229	0.979	3.8244	0.99	3.8151
0.5128	3.8235	0.979	3.8244	0.991	3.8148
0.5132	3.8232	0.98	3.8244	0.992	3.8151
0.5135	3.8232	0.981	3.8244	0.992	3.8151
0.5139	3.8235	0.982	3.8244	0.993	3.8151
0.5142	3.8232	0.982	3.8244	0.994	3.8151
0.5146	3.8225	0.983	3.8241	0.994	3.8151
0.515	3.8232	0.984	3.8244	0.995	3.8151
0.5153	3.8232	0.984	3.8244	0.996	3.8151
0.5157	3.8235	0.985	3.8241	0.996	3.8151
0.5161	3.8235	0.986	3.8244	0.997	3.8151
0.5164	3.8232	0.986	3.8244	0.998	3.8151
0.5168	3.8232	0.987	3.8244	0.998	3.8151
0.5171	3.8235	0.988	3.8244	0.999	3.8151
0.5175	3.8235	0.988	3.8244	1	3.8151
0.5178	3.8235	0.989	3.8244	1.001	3.8151
0.5182	3.8235	0.99	3.8244	1.001	3.8151
0.5186	3.8235	0.99	3.8247	1.002	3.8151
0.5189	3.8235	0.991	3.8244	1.003	3.8151
0.5193	3.8235	0.992	3.8244	1.003	3.8151
0.5197	3.8235	0.993	3.8244	1.004	3.8151
0.52	3.8235	0.993	3.8247	1.005	3.8151
0.5204	3.8235	0.994	3.8244	1.005	3.8151
0.5207	3.8235	0.995	3.8244	1.006	3.8151
0.5211	3.8235	0.995	3.8244	1.007	3.8151
0.5214	3.8235	0.996	3.8244	1.008	3.8151
0.5218	3.8235	0.997	3.8244	1.008	3.8151
0.5222	3.8235	0.997	3.8244	1.009	3.8151
0.5225	3.8235	0.998	3.8241	1.01	3.8154
0.5229	3.8235	0.999	3.8244	1.01	3.8151
0.5233	3.8235	0.999	3.8241	1.011	3.8151
0.5236	3.8235	1	3.8244	1.012	3.8151
0.524	3.8235	1.001	3.8244	1.012	3.8151
0.5243	3.8238	1.001	3.8241	1.013	3.8151
0.5247	3.8235	1.002	3.8241	1.014	3.8151
0.5251	3.8235	1.003	3.8244	1.014	3.8151
0.5254	3.8235	1.004	3.8244	1.015	3.8151
0.5258	3.8235	1.004	3.8244	1.016	3.8151
0.5261	3.8235	1.005	3.8244	1.017	3.8151
0.5265	3.8235	1.006	3.8244	1.017	3.8151
0.5269	3.8232	1.006	3.8241	1.018	3.8151
0.5272	3.8235	1.007	3.8244	1.019	3.8151
0.5276	3.8235	1.008	3.8244	1.019	3.8151
0.5279	3.8235	1.008	3.8247	1.02	3.8151
0.5283	3.8235	1.009	3.8244	1.021	3.8151
0.5287	3.8235	1.01	3.8244	1.021	3.8151
0.529	3.8235	1.01	3.8244	1.022	3.8151
0.5294	3.8235	1.011	3.8244	1.023	3.8151
0.5297	3.8238	1.012	3.8244	1.024	3.8154
0.5301	3.8235	1.012	3.8244	1.024	3.8151
0.5305	3.8235	1.013	3.8244	1.025	3.8151
0.5308	3.8235	1.014	3.8244	1.026	3.8154
0.5312	3.8238	1.015	3.8241	1.026	3.8151
0.5315	3.8235	1.015	3.8244	1.027	3.8154
0.5319	3.8235	1.016	3.8244	1.028	3.8154
0.5323	3.8235	1.017	3.8244	1.028	3.8151
0.5326	3.8238	1.017	3.8244	1.029	3.8151
0.533	3.8241	1.018	3.8244	1.03	3.8154
0.5333	3.8238	1.019	3.8244	1.03	3.8151
0.5337	3.8241	1.019	3.8244	1.031	3.8151
0.5341	3.8235	1.02	3.8244	1.032	3.8154
0.5344	3.8238	1.021	3.8244	1.033	3.8151
0.5348	3.8238	1.021	3.8241	1.033	3.8151
0.5351	3.8244	1.022	3.8244	1.034	3.8154
0.5355	3.8241	1.023	3.8244	1.035	3.8151
0.5359	3.8241	1.023	3.8244	1.035	3.8151
0.5362	3.8244	1.024	3.8244	1.036	3.8151
0.5366	3.8241	1.025	3.8244	1.037	3.8154
0.5369	3.8244	1.026	3.8247	1.037	3.8151
0.5373	3.8244	1.026	3.8244	1.038	3.8154
0.5377	3.8244	1.027	3.8244	1.039	3.8151
0.538	3.8244	1.028	3.8244	1.04	3.8151
0.5384	3.8244	1.028	3.8244	1.04	3.8151
0.5387	3.8244	1.029	3.8244	1.041	3.8151
0.5391	3.8244	1.03	3.8244	1.042	3.8151
0.5395	3.825	1.03	3.8244	1.042	3.8151
0.5398	3.8244	1.031	3.8244	1.043	3.8151
0.5402	3.8244	1.032	3.8244	1.044	3.8154
0.5405	3.8253	1.032	3.8244	1.044	3.8151
0.5409	3.8253	1.033	3.8244	1.045	3.8151
0.5413	3.8253	1.034	3.8244	1.046	3.8151
0.5416	3.8247	1.034	3.8244	1.046	3.8151
0.542	3.8253	1.035	3.8244	1.047	3.8151
0.5423	3.825	1.036	3.8244	1.048	3.8151
0.5427	3.8247	1.037	3.8244	1.049	3.816
0.5431	3.8256	1.037	3.8244	1.049	3.8154
0.5434	3.8256	1.038	3.8244	1.05	3.8151
0.5438	3.8253	1.039	3.8244	1.051	3.8151
0.5441	3.8253	1.039	3.8244	1.051	3.8154
0.5445	3.8253	1.04	3.8244	1.052	3.8151
0.5449	3.8256	1.041	3.8244	1.053	3.8151
0.5452	3.8256	1.041	3.8244	1.053	3.8154
0.5456	3.8263	1.042	3.8244	1.054	3.8151
0.5459	3.826	1.043	3.8244	1.055	3.8154
0.5463	3.826	1.043	3.8244	1.056	3.8151
0.5467	3.8256	1.044	3.8244	1.056	3.8154
0.547	3.8256	1.045	3.8244	1.057	3.8151
0.5474	3.8263	1.045	3.8244	1.058	3.8151
0.5477	3.826	1.046	3.8244	1.058	3.8151
0.5481	3.8263	1.047	3.8244	1.059	3.8157
0.5485	3.8263	1.048	3.8244	1.06	3.8154
0.5488	3.8263	1.048	3.8244	1.06	3.8154
0.5492	3.8263	1.049	3.8244	1.061	3.8154
0.5495	3.8263	1.05	3.8244	1.062	3.8154
0.5499	3.8263	1.05	3.8244	1.062	3.8151
0.5503	3.8263	1.051	3.8244	1.063	3.8151
0.5506	3.8266	1.052	3.8244	1.064	3.8157
0.551	3.8266	1.052	3.8244	1.065	3.8154
0.5513	3.8266	1.053	3.8244	1.065	3.8154
0.5517	3.8266	1.054	3.8244	1.066	3.8157
0.5521	3.8263	1.054	3.8247	1.067	3.8151
0.5524	3.8269	1.055	3.8244	1.067	3.8157
0.5528	3.8266	1.056	3.8244	1.068	3.8157
0.5531	3.8263	1.056	3.8247	1.069	3.8157
0.5535	3.8266	1.057	3.8247	1.069	3.8154
0.5539	3.8269	1.058	3.8244	1.07	3.8154
0.5542	3.8272	1.059	3.8244	1.071	3.816
0.5546	3.8272	1.059	3.8244	1.072	3.8154
0.5549	3.8269	1.06	3.8244	1.072	3.8157
0.5553	3.8272	1.061	3.8244	1.073	3.8157
0.5557	3.8269	1.061	3.8244	1.074	3.8154
0.556	3.8272	1.062	3.8244	1.074	3.8154
0.5564	3.8269	1.063	3.8244	1.075	3.8154
0.5567	3.8272	1.063	3.8244	1.076	3.8151
0.5571	3.8272	1.064	3.8244	1.076	3.8151
0.5575	3.8272	1.065	3.8244	1.077	3.8154
0.5578	3.8272	1.065	3.8244	1.078	3.8154
0.5582	3.8272	1.066	3.8244	1.079	3.8157
0.5585	3.8272	1.067	3.8247	1.079	3.8154
0.5589	3.8272	1.067	3.8244	1.08	3.8154
0.5593	3.8272	1.068	3.8244	1.081	3.8154
0.5596	3.8272	1.069	3.8247	1.081	3.8154
0.56	3.8272	1.07	3.8247	1.082	3.8154
0.5603	3.8272	1.07	3.8247	1.083	3.8154
0.5607	3.8272	1.071	3.8244	1.083	3.8154
0.5611	3.8272	1.072	3.8244	1.084	3.8154
0.5614	3.8272	1.072	3.8244	1.085	3.8151
0.5618	3.8272	1.073	3.8244	1.085	3.816
0.5621	3.8272	1.074	3.8247	1.086	3.8154
0.5625	3.8275	1.074	3.8244	1.087	3.8157
0.5629	3.8272	1.075	3.8244	1.088	3.8151
0.5632	3.8272	1.076	3.8244	1.088	3.8154
0.5636	3.8272	1.076	3.8244	1.089	3.8157
0.564	3.8275	1.077	3.8247	1.09	3.8154
0.5643	3.8275	1.078	3.8247	1.09	3.8151
0.5647	3.8275	1.078	3.8244	1.091	3.8154
0.565	3.8272	1.079	3.8244	1.092	3.8157
0.5654	3.8272	1.08	3.8244	1.092	3.8157
0.5657	3.8272	1.081	3.8247	1.093	3.816
0.5661	3.8272	1.081	3.8244	1.094	3.8157
0.5665	3.8272	1.082	3.8244	1.095	3.8154
0.5668	3.8272	1.083	3.8244	1.095	3.8157
0.5672	3.8272	1.083	3.8244	1.096	3.816
0.5675	3.8278	1.084	3.8247	1.097	3.8157
0.5679	3.8272	1.085	3.8244	1.097	3.816
0.5683	3.8275	1.085	3.8244	1.098	3.8157
0.5686	3.8275	1.086	3.8244	1.099	3.8151
0.569	3.8272	1.087	3.8247	1.099	3.8157
0.5693	3.8278	1.087	3.8247	1.1	3.8157
0.5697	3.8278	1.088	3.8244	1.101	3.8151
0.5701	3.8278	1.089	3.8244	1.101	3.8157
0.5704	3.8275	1.089	3.8244	1.102	3.8154
0.5708	3.8281	1.09	3.8244	1.103	3.8157
0.5711	3.8281	1.091	3.8247	1.104	3.816
0.5715	3.8281	1.092	3.8244	1.104	3.816
0.5719	3.8281	1.092	3.8244	1.105	3.8157
0.5722	3.8278	1.093	3.8244	1.106	3.816
0.5726	3.8281	1.094	3.8244	1.106	3.8157
0.573	3.8281	1.094	3.8247	1.107	3.816
0.5733	3.8284	1.095	3.825	1.108	3.816
0.5737	3.8281	1.096	3.8247	1.108	3.816
0.574	3.8284	1.096	3.8244	1.109	3.816
0.5744	3.8281	1.097	3.8244	1.11	3.8163
0.5747	3.8281	1.098	3.8244	1.11	3.816
0.5751	3.8281	1.098	3.8247	1.111	3.816
0.5755	3.8284	1.099	3.8244	1.112	3.8157
0.5758	3.8281	1.1	3.8244	1.113	3.816
0.5762	3.8281	1.1	3.825	1.113	3.8157
0.5765	3.8281	1.101	3.8244	1.114	3.816
0.5769	3.8281	1.102	3.8244	1.115	3.8157
0.5773	3.8281	1.103	3.8247	1.115	3.8157
0.5776	3.8281	1.103	3.8244	1.116	3.8157
0.578	3.8281	1.104	3.8244	1.117	3.816
0.5784	3.8281	1.105	3.8244	1.117	3.816
0.5787	3.8281	1.105	3.8247	1.118	3.8157
0.5791	3.8287	1.106	3.8247	1.119	3.8163
0.5794	3.8284	1.107	3.825	1.12	3.816
0.5798	3.8281	1.107	3.8247	1.12	3.8157
0.5802	3.8284	1.108	3.8247	1.121	3.816
0.5805	3.8281	1.109	3.8247	1.122	3.8163
0.5809	3.8284	1.109	3.8247	1.122	3.8163
0.5812	3.8284	1.11	3.8244	1.123	3.816
0.5816	3.8281	1.111	3.825	1.124	3.816
0.5819	3.8284	1.111	3.825	1.124	3.8163
0.5823	3.8284	1.112	3.8244	1.125	3.8163
0.5827	3.8281	1.113	3.825	1.126	3.816
0.583	3.8287	1.114	3.8247	1.126	3.816
0.5834	3.8291	1.114	3.8244	1.127	3.8163
0.5838	3.8284	1.115	3.8247	1.128	3.816
0.5841	3.8287	1.116	3.8244	1.129	3.8157
0.5845	3.8284	1.116	3.825	1.129	3.8163
0.5848	3.8287	1.117	3.8247	1.13	3.816
0.5852	3.8291	1.118	3.825	1.131	3.8157
0.5856	3.8291	1.118	3.8247	1.131	3.8157
0.5859	3.8291	1.119	3.8247	1.132	3.816
0.5863	3.8284	1.12	3.8247	1.133	3.816
0.5866	3.8287	1.12	3.8244	1.133	3.8163
0.587	3.8291	1.121	3.825	1.134	3.816
0.5874	3.8291	1.122	3.8247	1.135	3.816
0.5877	3.8291	1.122	3.8247	1.136	3.8167
0.5881	3.8291	1.123	3.825	1.136	3.816
0.5884	3.8291	1.124	3.8247	1.137	3.8163
0.5888	3.8291	1.125	3.825	1.138	3.816
0.5891	3.8291	1.125	3.8247	1.138	3.816
0.5895	3.8294	1.126	3.8247	1.139	3.816
0.5899	3.8291	1.127	3.825	1.14	3.816
0.5902	3.8291	1.127	3.8244	1.14	3.8167
0.5906	3.8291	1.128	3.825	1.141	3.816
0.591	3.8291	1.129	3.8244	1.142	3.8163
0.5913	3.8294	1.129	3.8253	1.142	3.8167
0.5917	3.8291	1.13	3.8244	1.143	3.8163
0.592	3.8297	1.131	3.8247	1.144	3.816
0.5924	3.8291	1.131	3.8247	1.145	3.816
0.5928	3.8291	1.132	3.825	1.145	3.8163
0.5931	3.8297	1.133	3.825	1.146	3.816
0.5935	3.8291	1.133	3.8253	1.147	3.8163
0.5938	3.8297	1.134	3.8247	1.147	3.8163
0.5942	3.8291	1.135	3.825	1.148	3.8163
0.5946	3.8294	1.136	3.8253	1.149	3.816
0.5949	3.8294	1.136	3.8253	1.149	3.8163
0.5953	3.8294	1.137	3.825	1.15	3.816
0.5956	3.83	1.138	3.8247	1.151	3.816
0.596	3.83	1.138	3.8253	1.152	3.8163
0.5964	3.83	1.139	3.8253	1.152	3.8163
0.5967	3.8297	1.14	3.825	1.153	3.816
0.5971	3.83	1.14	3.8253	1.154	3.816
0.5974	3.8297	1.141	3.8247	1.154	3.816
0.5978	3.83	1.142	3.8247	1.155	3.816
0.5982	3.8297	1.142	3.825	1.156	3.8163
0.5985	3.83	1.143	3.825	1.156	3.816
0.5989	3.83	1.144	3.8247	1.157	3.816
0.5992	3.83	1.144	3.8244	1.158	3.816
0.5996	3.8303	1.145	3.8253	1.159	3.816
0.6	3.83	1.146	3.8247	1.159	3.816
0.6003	3.83	1.147	3.8253	1.16	3.816
0.6007	3.83	1.147	3.8253	1.161	3.8163
0.601	3.8306	1.148	3.8253	1.161	3.816
0.6014	3.8306	1.149	3.8253	1.162	3.8163
0.6018	3.8303	1.149	3.8253	1.163	3.8167
0.6021	3.8306	1.15	3.8247	1.163	3.816
0.6025	3.83	1.151	3.8247	1.164	3.816
0.6028	3.8303	1.151	3.8253	1.165	3.8163
0.6032	3.8303	1.152	3.825	1.165	3.8163
0.6036	3.8303	1.153	3.8253	1.166	3.816
0.6039	3.83	1.153	3.8253	1.167	3.817
0.6043	3.8306	1.154	3.8253	1.168	3.816
0.6046	3.8309	1.155	3.8253	1.168	3.816
0.605	3.8306	1.156	3.8253	1.169	3.8163
0.6054	3.8303	1.156	3.825	1.17	3.816
0.6057	3.8303	1.157	3.8253	1.17	3.817
0.6061	3.8306	1.158	3.8253	1.171	3.816
0.6064	3.8303	1.158	3.8253	1.172	3.8163
0.6068	3.8306	1.159	3.8253	1.172	3.8163
0.6072	3.8309	1.16	3.8253	1.173	3.816
0.6075	3.8309	1.16	3.8253	1.174	3.8167
0.6079	3.8309	1.161	3.825	1.175	3.817
0.6082	3.8306	1.162	3.8253	1.175	3.8167
0.6086	3.8309	1.162	3.8253	1.176	3.817
0.609	3.8309	1.163	3.8253	1.177	3.8163
0.6093	3.8309	1.164	3.825	1.177	3.8163
0.6097	3.8309	1.164	3.8253	1.178	3.816
0.61	3.8309	1.165	3.8253	1.179	3.817
0.6104	3.8309	1.166	3.8253	1.179	3.8167
0.6108	3.8309	1.167	3.8253	1.18	3.8167
0.6111	3.8309	1.167	3.825	1.181	3.817
0.6115	3.8309	1.168	3.8253	1.181	3.816
0.6118	3.8309	1.169	3.8253	1.182	3.816
0.6122	3.8309	1.169	3.826	1.183	3.817
0.6126	3.8309	1.17	3.8253	1.184	3.8167
0.6129	3.8309	1.171	3.8253	1.184	3.8163
0.6133	3.8309	1.171	3.8256	1.185	3.817
0.6136	3.8309	1.172	3.8253	1.186	3.8163
0.614	3.8309	1.173	3.8253	1.186	3.8167
0.6144	3.8309	1.173	3.8253	1.187	3.8163
0.6147	3.8309	1.174	3.826	1.188	3.8167
0.6151	3.8309	1.175	3.826	1.188	3.817
0.6154	3.8309	1.175	3.8253	1.189	3.8167
0.6158	3.8309	1.176	3.825	1.19	3.817
0.6162	3.8309	1.177	3.8253	1.191	3.817
0.6165	3.8312	1.178	3.8253	1.191	3.8167
0.6169	3.8312	1.178	3.8253	1.192	3.8163
0.6172	3.8315	1.179	3.8256	1.193	3.817
0.6176	3.8315	1.18	3.8253	1.193	3.8167
0.618	3.8318	1.18	3.8256	1.194	3.817
0.6183	3.8312	1.181	3.8253	1.195	3.8167
0.6187	3.8315	1.182	3.8253	1.195	3.8167
0.619	3.8312	1.182	3.8253	1.196	3.817
0.6194	3.8312	1.183	3.8256	1.197	3.8167
0.6198	3.8312	1.184	3.826	1.197	3.817
0.6201	3.8315	1.184	3.8253	1.198	3.817
0.6205	3.8312	1.185	3.8253	1.199	3.817
0.6208	3.8315	1.186	3.8253	1.2	3.817
0.6212	3.8312	1.186	3.825	1.2	3.817
0.6216	3.8315	1.187	3.8253	1.201	3.817
0.6219	3.8309	1.188	3.8253	1.202	3.817
0.6223	3.8318	1.189	3.8253	1.202	3.817
0.6226	3.8318	1.189	3.8253	1.203	3.817
0.623	3.8318	1.19	3.8253	1.204	3.817
0.6234	3.8318	1.191	3.825	1.204	3.817
0.6237	3.8318	1.191	3.8253	1.205	3.817
0.6241	3.8318	1.192	3.825	1.206	3.817
0.6244	3.8318	1.193	3.8253	1.207	3.817
0.6248	3.8318	1.193	3.8256	1.207	3.817
0.6252	3.8318	1.194	3.826	1.208	3.817
0.6255	3.8318	1.195	3.8256	1.209	3.817
0.6259	3.8318	1.195	3.8253	1.209	3.817
0.6262	3.8318	1.196	3.8253	1.21	3.817
0.6266	3.8318	1.197	3.8253	1.211	3.817
0.627	3.8318	1.197	3.826	1.211	3.817
0.6273	3.8318	1.198	3.826	1.212	3.817
0.6277	3.8318	1.199	3.8253	1.213	3.817
0.628	3.8318	1.2	3.8253	1.213	3.817
0.6284	3.8322	1.2	3.8253	1.214	3.8167
0.6288	3.8318	1.201	3.826	1.215	3.817
0.6291	3.8318	1.202	3.8263	1.216	3.817
0.6295	3.8318	1.202	3.8256	1.216	3.817
0.6298	3.8318	1.203	3.826	1.217	3.817
0.6302	3.8318	1.204	3.826	1.218	3.817
0.6306	3.8318	1.204	3.8256	1.218	3.817
0.6309	3.8318	1.205	3.8256	1.219	3.817
0.6313	3.8318	1.206	3.8256	1.22	3.817
0.6317	3.8318	1.206	3.8256	1.22	3.817
0.632	3.8318	1.207	3.8263	1.221	3.817
0.6324	3.8318	1.208	3.826	1.222	3.817
0.6327	3.8318	1.208	3.826	1.223	3.8167
0.6331	3.8322	1.209	3.826	1.223	3.817
0.6334	3.8318	1.21	3.8253	1.224	3.817
0.6338	3.8325	1.211	3.8256	1.225	3.817
0.6342	3.8325	1.211	3.8253	1.225	3.817
0.6345	3.8318	1.212	3.8263	1.226	3.817
0.6349	3.8322	1.213	3.8256	1.227	3.817
0.6352	3.8325	1.213	3.826	1.227	3.817
0.6356	3.8322	1.214	3.8256	1.228	3.817
0.636	3.8325	1.215	3.8263	1.229	3.817
0.6363	3.8328	1.215	3.826	1.229	3.817
0.6367	3.8325	1.216	3.8256	1.23	3.817
0.637	3.8318	1.217	3.826	1.231	3.817
0.6374	3.8328	1.217	3.8256	1.232	3.817
0.6378	3.8328	1.218	3.826	1.232	3.817
0.6381	3.8328	1.219	3.8256	1.233	3.817
0.6385	3.8322	1.219	3.8256	1.234	3.817
0.6389	3.8328	1.22	3.826	1.234	3.817
0.6392	3.8328	1.221	3.826	1.235	3.817
0.6396	3.8328	1.222	3.826	1.236	3.817
0.6399	3.8322	1.222	3.8263	1.236	3.817
0.6403	3.8328	1.223	3.8263	1.237	3.817
0.6407	3.8325	1.224	3.826	1.238	3.817
0.641	3.8328	1.224	3.8256	1.239	3.817
0.6414	3.8328	1.225	3.826	1.239	3.817
0.6417	3.8328	1.226	3.826	1.24	3.817
0.6421	3.8328	1.226	3.8253	1.241	3.817
0.6424	3.8328	1.227	3.8266	1.241	3.817
0.6428	3.8328	1.228	3.8263	1.242	3.8173
0.6432	3.8328	1.228	3.826	1.243	3.817
0.6435	3.8328	1.229	3.826	1.243	3.817
0.6439	3.8328	1.23	3.8253	1.244	3.817
0.6443	3.8328	1.23	3.8263	1.245	3.817
0.6446	3.8328	1.231	3.8256	1.245	3.817
0.645	3.8328	1.232	3.8266	1.246	3.8176
0.6453	3.8328	1.233	3.826	1.247	3.8173
0.6457	3.8328	1.233	3.826	1.248	3.8176
0.646	3.8328	1.234	3.8263	1.248	3.817
0.6464	3.8328	1.235	3.826	1.249	3.8173
0.6468	3.8328	1.235	3.826	1.25	3.817
0.6471	3.8331	1.236	3.826	1.25	3.817
0.6475	3.8328	1.237	3.8263	1.251	3.817
0.6479	3.8334	1.237	3.826	1.252	3.8173
0.6482	3.8331	1.238	3.8253	1.252	3.8176
0.6486	3.8334	1.239	3.8266	1.253	3.8173
0.6489	3.8334	1.239	3.826	1.254	3.817
0.6493	3.8334	1.24	3.826	1.255	3.817
0.6497	3.8331	1.241	3.826	1.255	3.8173
0.65	3.8334	1.241	3.8263	1.256	3.817
0.6504	3.8337	1.242	3.8263	1.257	3.817
0.6507	3.8337	1.243	3.8263	1.257	3.817
0.6511	3.8337	1.244	3.8263	1.258	3.817
0.6515	3.8334	1.244	3.8266	1.259	3.817
0.6518	3.8337	1.245	3.8256	1.259	3.817
0.6522	3.8337	1.246	3.826	1.26	3.817
0.6525	3.8337	1.246	3.826	1.261	3.817
0.6529	3.8337	1.247	3.8263	1.261	3.817
0.6533	3.8337	1.248	3.826	1.262	3.8173
0.6536	3.8337	1.248	3.8263	1.263	3.8173
0.654	3.8337	1.249	3.8266	1.264	3.8173
0.6543	3.8337	1.25	3.8263	1.264	3.817
0.6547	3.8337	1.25	3.8263	1.265	3.817
0.6551	3.8337	1.251	3.8266	1.266	3.8173
0.6554	3.8337	1.252	3.8263	1.266	3.817
0.6558	3.8337	1.252	3.8266	1.267	3.8173
0.6561	3.8337	1.253	3.8269	1.268	3.8176
0.6565	3.8337	1.254	3.826	1.268	3.8173
0.6569	3.8337	1.255	3.8263	1.269	3.817
0.6572	3.8337	1.255	3.8266	1.27	3.8176
0.6576	3.8337	1.256	3.8269	1.271	3.8173
0.6579	3.8337	1.257	3.8266	1.271	3.817
0.6583	3.834	1.257	3.826	1.272	3.817
0.6587	3.8337	1.258	3.8263	1.273	3.8173
0.659	3.8337	1.259	3.8263	1.273	3.817
0.6594	3.8337	1.259	3.826	1.274	3.8173
0.6597	3.8337	1.26	3.8272	1.275	3.8176
0.6601	3.8337	1.261	3.8266	1.275	3.8176
0.6605	3.834	1.261	3.8266	1.276	3.817
0.6608	3.834	1.262	3.8263	1.277	3.817
0.6612	3.8343	1.263	3.8263	1.277	3.817
0.6615	3.8343	1.263	3.8263	1.278	3.8179
0.6619	3.834	1.264	3.8266	1.279	3.8176
0.6623	3.834	1.265	3.8263	1.28	3.8176
0.6626	3.8346	1.266	3.8263	1.28	3.8179
0.663	3.8346	1.266	3.8269	1.281	3.8176
0.6633	3.8343	1.267	3.8269	1.282	3.8179
0.6637	3.8346	1.268	3.8269	1.282	3.8173
0.6641	3.8346	1.268	3.8263	1.283	3.8173
0.6644	3.8346	1.269	3.8266	1.284	3.8173
0.6648	3.8346	1.27	3.8269	1.284	3.8173
0.6651	3.8353	1.27	3.8263	1.285	3.8176
0.6655	3.8346	1.271	3.8269	1.286	3.8173
0.6659	3.8353	1.272	3.8266	1.287	3.8179
0.6662	3.8353	1.272	3.8263	1.287	3.8176
0.6666	3.8356	1.273	3.8269	1.288	3.8173
0.6669	3.8346	1.274	3.8269	1.289	3.817
0.6673	3.8349	1.274	3.8263	1.289	3.8173
0.6677	3.8346	1.275	3.8263	1.29	3.8179
0.668	3.8346	1.276	3.826	1.291	3.8173
0.6684	3.8353	1.277	3.826	1.291	3.8179
0.6687	3.8356	1.277	3.8269	1.292	3.8176
0.6691	3.8356	1.278	3.8269	1.293	3.8179
0.6695	3.8349	1.279	3.8263	1.293	3.8176
0.6698	3.8353	1.279	3.8269	1.294	3.8176
0.6702	3.8349	1.28	3.8269	1.295	3.817
0.6705	3.8349	1.281	3.8266	1.296	3.8179
0.6709	3.8356	1.281	3.8269	1.296	3.8173
0.6713	3.8356	1.282	3.8269	1.297	3.8182
0.6716	3.8356	1.283	3.8266	1.298	3.8179
0.672	3.8356	1.283	3.8263	1.298	3.8179
0.6723	3.8356	1.284	3.8272	1.299	3.8176
0.6727	3.8356	1.285	3.8269	1.3	3.8179
0.6731	3.8353	1.286	3.8269	1.3	3.8179
0.6734	3.8356	1.286	3.8266	1.301	3.8179
0.6738	3.8356	1.287	3.8269	1.302	3.8173
0.6741	3.8362	1.288	3.8266	1.303	3.8179
0.6745	3.8359	1.288	3.8263	1.303	3.8179
0.6749	3.8359	1.289	3.8266	1.304	3.8179
0.6752	3.8362	1.29	3.8269	1.305	3.8182
0.6756	3.8365	1.29	3.8269	1.305	3.8176
0.6759	3.8359	1.291	3.8263	1.306	3.8179
0.6763	3.8362	1.292	3.8269	1.307	3.8179
0.6767	3.8359	1.292	3.8269	1.307	3.8179
0.677	3.8362	1.293	3.8269	1.308	3.8182
0.6774	3.8362	1.294	3.8272	1.309	3.8182
0.6777	3.8365	1.294	3.8269	1.309	3.8179
0.6781	3.8368	1.295	3.8269	1.31	3.8182
0.6785	3.8365	1.296	3.8266	1.311	3.8185
0.6788	3.8371	1.296	3.8269	1.312	3.8179
0.6792	3.8365	1.297	3.8272	1.312	3.8179
0.6795	3.8371	1.298	3.8263	1.313	3.8179
0.6799	3.8371	1.299	3.8269	1.314	3.8179
0.6803	3.8365	1.299	3.8269	1.314	3.8182
0.6806	3.8368	1.3	3.8266	1.315	3.8182
0.681	3.8371	1.301	3.8266	1.316	3.8188
0.6813	3.8374	1.301	3.8269	1.316	3.8182
0.6817	3.8371	1.302	3.8263	1.317	3.8182
0.6821	3.8374	1.303	3.8269	1.318	3.8182
0.6824	3.8377	1.303	3.8266	1.319	3.8185
0.6828	3.8371	1.304	3.8266	1.319	3.8185
0.6831	3.8374	1.305	3.8266	1.32	3.8182
0.6835	3.8377	1.305	3.8272	1.321	3.8182
0.6839	3.8371	1.306	3.8266	1.321	3.8182
0.6842	3.838	1.307	3.8266	1.322	3.8182
0.6846	3.8377	1.308	3.8263	1.323	3.8185
0.6849	3.8384	1.308	3.8269	1.323	3.8179
0.6853	3.8374	1.309	3.8272	1.324	3.8185
0.6857	3.838	1.31	3.8272	1.325	3.8182
0.686	3.8374	1.31	3.8266	1.325	3.8182
0.6864	3.838	1.311	3.8269	1.326	3.8182
0.6867	3.8377	1.312	3.8272	1.327	3.8182
0.6871	3.8377	1.312	3.8266	1.328	3.8185
0.6875	3.838	1.313	3.8275	1.328	3.8182
0.6878	3.8384	1.314	3.8269	1.329	3.8188
0.6882	3.8377	1.314	3.8269	1.33	3.8182
0.6885	3.838	1.315	3.8272	1.33	3.8179
0.6889	3.838	1.316	3.8272	1.331	3.8182
0.6893	3.8384	1.316	3.8269	1.332	3.8182
0.6896	3.8384	1.317	3.8269	1.332	3.8182
0.69	3.8384	1.318	3.8269	1.333	3.8182
0.6904	3.838	1.319	3.8272	1.334	3.8182
0.6907	3.8384	1.319	3.8272	1.335	3.8185
0.6911	3.838	1.32	3.8272	1.335	3.8185
0.6914	3.8384	1.321	3.8269	1.336	3.8182
0.6918	3.838	1.321	3.8266	1.337	3.8185
0.6921	3.8384	1.322	3.8269	1.337	3.8182
0.6925	3.8384	1.323	3.8266	1.338	3.8179
0.6929	3.8384	1.323	3.8272	1.339	3.8185
0.6932	3.8387	1.324	3.8272	1.339	3.8179
0.6936	3.8384	1.325	3.8272	1.34	3.8182
0.6939	3.8384	1.325	3.8269	1.341	3.8182
0.6943	3.8384	1.326	3.8272	1.342	3.8185
0.6947	3.8384	1.327	3.8269	1.342	3.8188
0.695	3.8384	1.327	3.8269	1.343	3.8179
0.6954	3.8384	1.328	3.8272	1.344	3.8185
0.6958	3.8384	1.329	3.8278	1.344	3.8182
0.6961	3.8384	1.33	3.8272	1.345	3.8185
0.6965	3.8387	1.33	3.8266	1.346	3.8185
0.6968	3.838	1.331	3.8269	1.346	3.8182
0.6972	3.8384	1.332	3.8272	1.347	3.8182
0.6975	3.838	1.332	3.8266	1.348	3.8185
0.6979	3.838	1.333	3.8275	1.348	3.8185
0.6983	3.838	1.334	3.8278	1.349	3.8182
0.6986	3.838	1.334	3.8275	1.35	3.8182
0.699	3.8377	1.335	3.8272	1.351	3.8182
0.6994	3.838	1.336	3.8272	1.351	3.8185
0.6997	3.8374	1.336	3.8272	1.352	3.8179
0.7001	3.8384	1.337	3.8275	1.353	3.8182
0.7004	3.838	1.338	3.8278	1.353	3.8185
0.7008	3.8377	1.338	3.8275	1.354	3.8182
0.7011	3.838	1.339	3.8272	1.355	3.8182
0.7015	3.838	1.34	3.8272	1.355	3.8185
0.7019	3.8384	1.341	3.8278	1.356	3.8188
0.7022	3.838	1.341	3.8275	1.357	3.8185
0.7026	3.838	1.342	3.8281	1.358	3.8188
0.7029	3.838	1.343	3.8278	1.358	3.8188
0.7033	3.8384	1.343	3.8281	1.359	3.8185
0.7037	3.838	1.344	3.8281	1.36	3.8185
0.704	3.8387	1.345	3.8275	1.36	3.8188
0.7044	3.8384	1.345	3.8272	1.361	3.8188
0.7047	3.8384	1.346	3.8278	1.362	3.8188
0.7051	3.838	1.347	3.8272	1.362	3.8188
0.7055	3.839	1.347	3.8275	1.363	3.8188
0.7058	3.8384	1.348	3.8278	1.364	3.8188
0.7062	3.8384	1.349	3.8275	1.364	3.8185
0.7066	3.8387	1.349	3.8275	1.365	3.8188
0.7069	3.8387	1.35	3.8278	1.366	3.8188
0.7073	3.839	1.351	3.8281	1.367	3.8188
0.7076	3.839	1.352	3.8278	1.367	3.8185
0.708	3.8387	1.352	3.8272	1.368	3.8185
0.7084	3.839	1.353	3.8272	1.369	3.8188
0.7087	3.8393	1.354	3.8275	1.369	3.8185
0.7091	3.839	1.354	3.8281	1.37	3.8188
0.7094	3.8393	1.355	3.8278	1.371	3.8188
0.7098	3.839	1.356	3.8272	1.371	3.8188
0.7102	3.8387	1.356	3.8275	1.372	3.8188
0.7105	3.8393	1.357	3.8275	1.373	3.8188
0.7109	3.8393	1.358	3.8278	1.374	3.8188
0.7112	3.8393	1.358	3.8275	1.374	3.8188
0.7116	3.8393	1.359	3.8275	1.375	3.8188
0.712	3.8393	1.36	3.8278	1.376	3.8188
0.7123	3.8393	1.36	3.8275	1.376	3.8188
0.7127	3.8393	1.361	3.8278	1.377	3.8188
0.713	3.8399	1.362	3.8281	1.378	3.8188
0.7134	3.8393	1.363	3.8275	1.378	3.8188
0.7138	3.8393	1.363	3.8278	1.379	3.8188
0.7141	3.8396	1.364	3.8275	1.38	3.8185
0.7145	3.8396	1.365	3.8278	1.38	3.8185
0.7148	3.8399	1.365	3.8272	1.381	3.8188
0.7152	3.8402	1.366	3.8275	1.382	3.8188
0.7156	3.8402	1.367	3.8278	1.383	3.8185
0.7159	3.8399	1.367	3.8281	1.383	3.8191
0.7163	3.8402	1.368	3.8278	1.384	3.8188
0.7166	3.8402	1.369	3.8281	1.385	3.8191
0.717	3.8405	1.369	3.8278	1.385	3.8191
0.7173	3.8405	1.37	3.8278	1.386	3.8191
0.7177	3.8402	1.371	3.8278	1.387	3.8188
0.7181	3.8405	1.371	3.8281	1.387	3.8188
0.7184	3.8405	1.372	3.8278	1.388	3.8188
0.7188	3.8408	1.373	3.8281	1.389	3.8188
0.7192	3.8405	1.374	3.8275	1.39	3.8191
[truncated: 20,549 more rows]

## Sheet: Fig. 5d
Cycle number	Charge specific capacity (mAh g-1)	Discharge specific capacity (mAh g-1)	CE (%)
1	145.2	141.8	97.66
2	104	99	95.19
3	101	98.7	97.8
4	100	98.1	98.09
5	98.7	96.6	97.83
6	97.2	95.3	97.96
7	96	94.5	98.39
8	95.9	94.3	98.3
9	95.1	93.2	98.05
10	94.1	92.3	98.1
11	93.5	92.1	98.55
12	82.9	79	95.39
13	82.3	74.4	90.44
14	74.8	76.2	101.79
15	77.2	77.4	100.33
16	78.2	78	99.72
17	78.6	78.1	99.36
18	78.6	77.9	99.19
19	78.3	77.7	99.18
20	78.1	77.4	99.13
21	77.9	77.2	99.11
22	64.9	62.2	95.79
23	63.2	62.7	99.19
24	63.1	62.8	99.61
25	63	62.7	99.59
26	62.9	62.7	99.73
27	62.9	62.7	99.74
28	62.9	62.6	99.59
29	62.9	62.7	99.74
30	62.9	62.7	99.68
31	63	62.8	99.7
32	53.9	52.3	97
33	52.8	52.7	99.72
34	52.8	52.7	99.77
35	52.7	52.6	99.82
36	52.5	52.6	100.02
37	52.6	52.5	99.87
38	52.6	52.4	99.73
39	52.5	52.4	99.95
40	52.3	52.2	99.77
41	52.3	52.2	99.75
42	44.3	43.5	98.11
43	43.5	43.5	99.99
44	43.1	43.3	100.37
45	43.1	43.1	99.97
46	43	43.1	100.25
47	43	43	99.98
48	42.8	42.8	99.98
49	42.8	43	100.33
50	42.8	42.8	99.86
51	42.6	42.6	100
52	34.4	33.9	98.75
53	33.7	33.8	100.1
54	33.5	33.7	100.61
55	33.5	33.7	100.59
56	33.3	33.3	99.97
57	33.3	33.4	100.11
58	33.1	33.1	100.07
59	33.1	33.1	100.04
60	32.9	33.1	100.49
61	32.9	32.9	100.02
62	24.6	24.3	98.93
63	23.6	23.8	101.12
64	23.6	23.6	99.93
65	23.1	23.3	101.03
66	23.1	23.1	100.11
67	22.8	23.1	100.96
68	22.8	22.8	99.98
69	22.6	22.6	100.03
70	22.3	22.3	100.03
71	22.3	22.6	101.03
72	14.8	14.5	98.24
73	13.9	14.2	101.77
74	13.9	13.9	99.97
75	13.6	13.6	100.13
76	13.3	13.4	100.05
77	13	13.3	102.28
78	13.1	13	99.7
79	13.1	13	99.94
80	12.8	12.8	100.28
81	12.8	12.7	99.8
82	19.6	19.8	101.13
83	20.4	20.3	99.98
84	20.6	20.6	99.91
85	20.3	20.4	100.06
86	20.1	20.1	99.87
87	20.1	20.1	100.04
88	19.9	19.9	100.1
89	19.9	19.9	100.09
90	19.9	19.9	100.02
91	19.6	19.6	100.08
92	28.3	28.8	101.49
93	29.4	29.2	99.15
94	29.2	29.2	99.91
95	29.2	29.2	99.9
96	28.9	28.9	99.96
97	28.7	28.5	99.27
98	28.5	28.5	99.96
99	28.3	28.3	100.06
100	28.1	28.1	99.88
101	28.1	28.1	100
102	37.2	37.7	101.37
103	38.1	38	99.63
104	38.1	37.8	99.09
105	38	38	99.92
106	38	37.8	99.6
107	37.7	37.5	99.58
108	37.7	37.5	99.51
109	37.5	37.3	99.6
110	37.3	37.3	100
111	37.4	37.3	99.89
112	46.2	46.8	101.32
113	47.3	47	99.37
114	47.3	47	99.3
115	47.1	46.8	99.48
116	46.8	46.6	99.5
117	46.7	46.5	99.47
118	46.7	46.5	99.47
119	46.7	46.6	99.71
120	46.6	46.3	99.46
121	46.5	46.3	99.64
122	56.2	57.3	101.85
123	57.1	56.6	99.02
124	57	56.5	99.14
125	56.9	56.5	99.35
126	57	56.7	99.48
127	57.1	56.7	99.36
128	57.1	56.9	99.5
129	57.2	56.9	99.49
130	57.3	57.1	99.56
131	57.3	57	99.45
132	70.4	72.3	102.75
133	72.7	71.7	98.68
134	72.3	71.5	98.83
135	72.1	71.3	98.99
136	72.1	71.4	99.04
137	71.6	70.9	99.01
138	71.4	70.8	99.15
139	71.2	70.6	99.18
140	71	70.4	99.2
141	70.8	70.3	99.25
142	80.4	82.2	102.29
143	82.7	81.3	98.39
144	82.4	81	98.29
145	82	80.7	98.4
146	81.6	80.4	98.5
147	81.3	80.2	98.6
148	81.2	79.9	98.41
149	80.6	79.1	98.22
150	80.1	78.8	98.38
151	79.7	78.5	98.44
152	87.2	87.2	99.95
153	88.8	87.6	98.65
154	89.5	86.3	96.45
155	88.3	85.5	96.78
156	87.8	84.8	96.5
157	86.7	83.7	96.56
158	86.1	83.4	96.81
159	85.7	83.1	97
160	85.9	83.4	97.1
161	85.6	82.8	96.74

## Sheet: Fig. 5e
N/P=1.6			N/P=3.3			N/P=6.7
Cycle number	Specific capacity (mAh g-1)	CE (%)	Cycle number	Specific capacity (mAh g-1)	CE (%)	Cycle number	Specific capacity (mAh g-1)	CE (%)
1	126.2	89.77	1	128.6	91.72	1	138.9	96.32
2	88.1	94.15	2	90.5	94.34	2	112.9	94.74
3	87.8	97.59	3	93.4	99.72	3	115.8	100.01
4	86	97.92	4	93.6	99.79	4	118	99.93
5	83.6	97.97	5	93.4	99.84	5	118.6	99.82
6	81.7	96.6	6	93.4	99.87	6	118.6	99.82
7	85.7	73.59	7	93.3	99.81	7	118.4	99.79
8	79.6	71.93	8	93.4	100	8	118.4	99.82
9	78.5	48.56	9	93.3	99.77	9	118.4	99.86
10	61.5	98.47	10	93.3	99.99	10	118	99.79
11	60.8	93.15	11	93.4	99.81	11	117.9	99.9
12	57.6	94.28	12	93.8	100	12	117.7	99.87
13	54.6	96.95	13	94	100	13	117.2	99.87
14	53.2	96.81	14	94.1	99.92	14	116.7	99.85
15	51.8	95.52	15	94.1	99.77	15	116.2	99.9
16	51.1	93.29	16	94.1	99.97	16	115.8	99.9
17	51	92	17	93.5	99.86	17	115.6	99.93
18	47.6	95.16	18	93.4	99.89	18	115.3	99.89
19	45.8	95.47	19	93	99.82	19	115.2	99.93
20	43.7	95.23	20	92.5	99.87	20	115.3	99.96
21	42.2	95.64	21	91.8	99.83	21	115	99.9
22	40.9	95.42	22	91.3	99.86	22	114.5	99.86
23	39.4	95.94	23	91.1	99.86	23	114.2	99.93
24	38.3	96.31	24	90.8	99.95	24	113.6	99.83
25	37.3	96.06	25	90.3	99.98	25	113.1	99.95
26	36.3	97.26	26	89.9	99.89	26	112.7	99.92
27	35	96.21	27	89.8	99.99	27	112.3	99.93
28	34.4	97.17	28	89.5	99.9	28	112	99.99
29	33.4	96.7	29	89.4	99.95	29	112.1	99.99
30	32.9	97.75	30	89.3	99.97	30	111.8	99.89
31	32.2	97.02	31	89.4	99.98	31	111.6	99.98
32	31.1	95.87	32	89.6	100.02	32	111.4	99.93
33	30.8	98.2	33	90	100.05	33	111.1	99.93
34	30.3	97.55	34	90.8	100.02	34	110.8	99.93
35	29.7	97.19	35	91	99.94	35	110.6	99.98
36	29.2	96.99	36	90.9	99.89	36	110.4	99.94
37	28.5	96.94	37	90.7	99.86	37	110.2	99.93
38	27.9	97.02	38	90.5	99.89	38	110	99.98
39	27.6	97.78	39	90.3	99.75	39	110.1	100.07
40	27.4	98.38	40	90.1	99.88	40	109.1	99.61
41	26.4	96.06	41	89.8	99.87	41	108.9	100.07
42	26.4	98.42	42	89.7	99.96	42	109.2	99.99
43	25.9	97.62	43	89.4	99.87	43	109.3	99.98
44	25.3	96.79	44	89.2	99.86	44	109.1	99.92
45	24.8	96.87	45	89.1	99.91	45	108.8	99.92
46	24.7	98.45	46	88.7	99.81	46	108.5	99.93
47	24.2	96.99	47	88.7	99.95	47	108.3	99.94
48	23.8	97.48	48	88.6	99.89	48	108.2	100
49	23.3	96.86	49	88.6	99.96	49	108.3	99.98
50	23.1	97.99	50	88.6	99.98	50	108.3	99.98
51	22.8	97.45	51	89.2	99.86	51	108.2	99.91
52	22.5	97.74	52	87.3	99.5	52	108	99.96
53	22.2	97.66	53	86.6	99.96	53	107.7	99.93
54	21.5	96.6	54	86.7	99.99	54	107.4	99.95
55	21.1	97.58	55	87.1	100.12	55	107.3	99.95
56	20.7	97.74	56	87.4	99.97	56	106.9	99.92
57	20.3	97.3	57	87.6	99.87	57	106.7	99.9
58	19.9	97.35	58	87.6	99.86	58	106.6	99.98
59	19.6	97.75	59	87.3	99.86	59	106.4	99.91
60	19.3	97.27	60	87.1	99.88	60	106.4	100.02
61	19	97.81	61	86.9	99.98	61	106.3	99.93
62	18.8	97.64	62	86.7	99.77	62	106.1	99.92
63	18.6	98.08	63	86.4	99.97	63	105.9	99.93
64	18.4	97.66	64	86.1	99.85	64	105.5	99.85
65	18.4	99.32	65	85.7	99.83	65	105.3	99.9
66	18.2	97.62	66	85.7	99.98	66	105.1	99.99
67	18.2	98.64	67	85.6	99.9	67	104.9	99.92
68	18	98.53	68	85.6	99.88	68	104.7	99.93
69	17.8	98.12	69	85.8	99.99	69	104.6	99.93
70	17.6	97.67	70	86.2	100.03	70	104.6	99.99
71	17.6	98.93	71	86	99.84	71	104.8	99.99
72	17.3	97.24	72	86.2	100	72	104.8	99.93
73	17.2	98.94	73	85.7	99.82	73	104.6	99.93
74	16.9	97.59	74	85.6	99.83	74	104.4	99.93
75	16.7	97.58	75	85.5	99.97	75	104.1	99.88
76	16.6	98.44	76	85.2	99.84	76	103.9	99.93
77	16.4	97.96	77	84.9	99.85	77	103.7	99.92
78	16.3	98.16	78	84.7	99.95	78	103.5	99.98
79	16.3	98.84	79	84.6	99.87	79	103.3	99.91
80	15.9	97.43	80	84.3	99.96	80	103.2	99.92
81	15.9	98.33	81	84	99.87	81	103.1	99.97
82	15.6	97.7	82	83.9	99.9	82	103.2	99.99
83	15.4	97.8	83	83.6	99.86	83	103.2	99.99
84	15.5	99.28	84	83.4	99.85	84	103	99.92
85	15.4	99	85	83.2	99.98	85	102.6	99.84
86	15.2	98.06	86	83	99.87	86	102.3	99.86
87	15	98.25	87	82.7	99.92	87	102.1	99.93
88	15	98.48	88	82.5	99.78	88	101.7	99.93
89	14.9	98.49	89	82.6	100.01	89	101.4	99.94
90	14.7	98.46	90	82.6	99.88	90	101.1	99.92
91	14.8	99.21	91	82.7	100	91	100.9	98.59
92	14.4	97.44	92	82.7	99.89	92	100.6	99.96
93	14.4	98.4	93	82.6	99.75	93	100.8	100.07
94	14.4	98.45	94	82.4	99.99	94	100.9	100.01
95	14.3	99.19	95	82.1	99.89	95	100.9	99.91
96	14.1	97.65	96	81.8	99.74	96	100.7	99.94
97	14.3	99.95	97	81.5	99.9	97	100.5	99.94
98	13.9	97.58	98	81.4	99.88	98	100.2	99.92
99	13.8	99.17	99	81.2	99.9	99	99.9	99.91
100	13.8	98.89	100	80.8	99.86	100	99.6	99.94

[truncated: 4 more sheets: Fig. 5f, Fig. 6a, Fig. 6b, Fig. 6c]
